# Supplementary material for: Integrative In Silico and In Vivo Analysis of Banhasasim-Tang for Irritable Bowel Syndrome: Mechanistic Insights into Inflammation-Related Pathways
Source: Pharmaceuticals (Basel). 2025 Jul 27;18(8):1123. doi: 10.3390/ph18081123 (PMC12389248; doi:10.3390/ph18081123)
Supplement: Supplementary file 1 [file pharmaceuticals-18-01123-s001.zip]

Archive with 2 entries (2 files):
- Supplementary Table S1 List of all active compound-target pairs and candidate target proteins for BHSST.xlsx
- Supplementary Table S2 Additional molecular docking simulation results for active compounds of BHSST against TNF, PIK3CD, and PRKCD.xlsx
