# Supplementary material for: Integrative In Silico and In Vivo Analysis of Banhasasim-Tang for Irritable Bowel Syndrome: Mechanistic Insights into Inflammation-Related Pathways
Source: Pharmaceuticals (Basel). 2025 Jul 27;18(8):1123. doi: 10.3390/ph18081123 (PMC12389248; doi:10.3390/ph18081123)
Supplement: Supplementary file 1 [file pharmaceuticals-18-01123-s001.zip › Supplementary Table S1 List of all active compound-target pairs and candidate target proteins for BHSST.xlsx]

## Sheet: Active compound-target pair
Traditioanl medicine-active compound-target
※ CR: Coptidis Rhizoma, GR: Ginseng Radix, GRR: Glycyrrhizae Radix et Rhizoma, PT: Pinelliae Tuber, SR: Scutellariae Radix, ZF: Zizyphi Fructus, ZR: Zingiberis Rhizoma, ZRR: Zingiberis Rhizoma Recens
Active compound name	SMILES	where	Target genes
(-)-alcanfor	CC1(C)[C@H]2CC[C@]1(C)C(=O)C2	ZR, ZRR	ADAMTS5, AHR, CA12, CA9, Chrna7, Cnr1, Cnr2, CTSS, CYP11B2, GRM1, HDAC3, HDAC5, PDE4A, PMII, PRMT5, PTGER3, PYGL, RXRA, SCN9A, Slc6a2, SLC6A3, Slc6a4, Taar1, TNKS, TNKS2
(-)-borneol	CC1(C)[C@H]2CC[C@]1(C)[C@H](O)C2	GR, PT, ZR, ZRR	ACACA, CYP11B1, CYP11B2, DGAT1, HSD11B1, MME, NAMPT, NET, Pde10a, PDE4A, PRKCB, PRMT5, SCN5A, SCN9A, SIGMAR1, Slc6a2, Slc6a3
(-)-globulol	C[C@@H]1CC[C@@H]2[C@H]1[C@H]1[C@H](CC[C@]2(C)O)C1(C)C	GR, ZF, ZRR	ADAMTS4, ALOX5AP, AVPR1A, CETP, CHRNA7, CMA1, DGAT1, ERN1, ESR2, F11, GPM3, HSD11B1, HTR5A, IDH1, METAP2, PDE4A, PGR, PIK3CG, SCN5A, SCN9A, Slc6a2, SLC6A3, Taar1, TNKS, TNKS2
(-)-spathulenol	CC1(C)[C@H]2CCC(=C)[C@H]3CC[C@@](C)(O)[C@@H]3[C@@H]12	GR	ADORA1, CETP, CHRNA7, CMA1, DGAT1, ESR2, GPR88, Hrh3, HSD11B1, HTR5A, METAP2, MME, NA, NET, OXTR, PARP1, Pde10a, PIK3CG, PRMT5, PTGES, SCN9A, Slc6a2, SLC6A3, Taar1, TLR7, TNKS
(+)-spathulenol	CC1(C)[C@@H]2CCC(=C)[C@@H]3CC[C@](C)(O)[C@H]3[C@H]12	CR, GR, ZRR	ADORA1, CETP, CHRNA7, CMA1, DGAT1, ESR2, GPR88, Hrh3, HSD11B1, HTR5A, METAP2, MME, NA, NET, OXTR, PARP1, Pde10a, PIK3CG, PRMT5, PTGES, SCN9A, Slc6a2, SLC6A3, Taar1, TLR7, TNKS
(+)-viridiflorol	C[C@@H]1CC[C@H]2[C@@H]1[C@H]1[C@@H](CC[C@]2(C)O)C1(C)C	GR	ADAMTS4, ALOX5AP, AVPR1A, CETP, CHRNA7, CMA1, DGAT1, ERN1, ESR2, F11, GPM3, HSD11B1, HTR5A, IDH1, METAP2, PDE4A, PGR, PIK3CG, SCN5A, SCN9A, Slc6a2, SLC6A3, Taar1, TNKS, TNKS2
(+/-)-(E)-nuciferol	CC(CC\C=C(/C)CO)c1ccc(C)cc1	ZRR	ADA, Alox5, Chrna7, CYP11B1, CYP11B2, DGAT1, HRH1, HSD11B1, KCNH2, MME, OXTR, Pde10a, SCN5A, SCN9A, SIGMAR1, Slc6a3, TNKS
(+/-)-trans-nerolidol	CC(C)=CCC\C(C)=C\CCC(C)(O)C=C	GR, ZR, ZRR	ACACB, AGTR1, C5AR1, CA9, CETP, CHRNA7, CTSS, CYP11B1, CYP11B2, DGAT1, DRD5, EZH2, F2, Hrh3, HSD11B1, Htr7, NPY5R, OXTR, Pde10a, PDE2A, PDE4A, PSMB5, SCN9A, Sigmar1, SLC5A2
(1S,2R,4S)-(-)-borneol	CC1(C)[C@H]2CC[C@]1(C)[C@H](O)C2	GR, PT, ZR, ZRR	ACACA, CYP11B1, CYP11B2, DGAT1, HSD11B1, MME, NAMPT, NET, Pde10a, PDE4A, PRKCB, PRMT5, SCN5A, SCN9A, SIGMAR1, Slc6a2, Slc6a3
(2E)-geranial acetal of 4-gingerdiol	CCCC1CC(CCc2ccc(O)c(OC)c2)OC(O1)\C=C(/C)CCC=C(C)C	ZR, ZRR	AGTR2, Alox5, CMA1, CYP11B2, DGAT1, DRD5, ERN1, FABP4, KCNH2, MME, MTNR1B, P2RY14, PDE10A, SCN9A, Sigmar1, SLC5A2, TNKS
(2R,3R)-3,5,7,2',6'-pentahydroxyflavanone	O[C@@H]1[C@H](Oc2cc(O)cc(O)c2C1=O)c1c(O)cccc1O	SR	AGTR1, CA9, Cckbr, CES1, Chrm3, Chrna7, Cnr1, CTSK, DGAT1, DPP8, Faah, FAP, GPR88, Hrh3, HSD11B1, HSP90B1, HTR4, KCNH2, METAP2, MME, Oprd1, OXTR, Pde10a, SCN9A, Sigmar1, Slc6a2, SPR
(3R,6R,7S)-1,10-bisaboladien-3-ol	C[C@@H](CCC=C(C)C)[C@H]1CC[C@@](C)(O)C=C1	ZRR	AAK1, ACACA, ACAT, ADAMTS4, ADAMTS5, AGTR1, AGTR2, ALOX5AP, APP, BIRC2, C5AR1, CA12, CA14, CA2, CA5B, CA7, CA9, CAPN1, CCR1, CCR5, CETP, Chrna7, CTSA, CTSK, CYP11B1, CYP11B2, DGAT1, DPP4, DRD3, EDNRA, ENPP2, ERN1, EZH2, FAP, GHSR, GPM3, GPR119, HDAC1, HDAC10, HDAC2, Hrh3, HSD11B1, HSP90B1, Htr7, IDH1, IMPDH2, LTA4H, MDM2, METAP2, MGLL, MME, MMP12, NAMPT, NET, NOD2, NPY5R, NR3C1, OPRL1, OXTR, PARP…
(3S,6R,7S)-1,10-bisaboladien-3-ol	C[C@@H](CCC=C(C)C)[C@H]1CC[C@](C)(O)C=C1	ZRR	AAK1, ACACA, ACAT, ADAMTS4, ADAMTS5, AGTR1, AGTR2, ALOX5AP, APP, BIRC2, C5AR1, CA12, CA14, CA2, CA5B, CA7, CA9, CAPN1, CCR1, CCR5, CETP, Chrna7, CTSA, CTSK, CYP11B1, CYP11B2, DGAT1, DPP4, DRD3, EDNRA, ENPP2, ERN1, EZH2, FAP, GHSR, GPM3, GPR119, HDAC1, HDAC10, HDAC2, Hrh3, HSD11B1, HSP90B1, Htr7, IDH1, IMPDH2, LTA4H, MDM2, METAP2, MGLL, MME, MMP12, NAMPT, NET, NOD2, NPY5R, NR3C1, OPRL1, OXTR, PARP…
(3Z)-butylidene phthalide	CCC\C=C1/OC(=O)c2ccccc12	PT	CA9, CES2, CMA1, KCNH2, OXTR, P2RY14, Pde10a, SCN9A, SIGMAR1, TNKS
(E)-1,7-bis-(4'-hydroxy-3'-methoxyphenyl)-4-hepten-3-one	COc1cc(CC\C=C\C(=O)CCc2ccc(O)c(OC)c2)ccc1O	ZR, ZRR	ADRA1D, ADRB1, AGTR2, CCR9, CES2, Chrm3, Chrna7, CYP11B2, CYP1A1, DGAT1, DPP8, FABP4, FAP, HDAC9, KCNH2, MAOB, MDM4, MME, P2RY14, PDE10A, SCN9A, Sigmar1, TNKS
(E)-2-decenal	CCCCCCC\C=C\C=O	ZF	CMA1, CYP11B1, F2, HDAC5, HDAC9, HPSE, HSD11B1, KCNH2, Mc4r, PDE10A, SCN9A, SLC6A4
(E)-2-heptenal	CCCC\C=C\C=O	GR, ZF	CHRNA7, CYP11B1, F2, GPR88, KCNH2, PDE10A, SCN9A, SLC6A2, SLC6A4
(E)-2-hexenal	CCC\C=C\C=O	ZF	CHRNA7, CTSS, CYP11B1, GPR88, SCN9A, SLC6A2, SLC6A4
(E)-2-nonenal	CCCCCC\C=C\C=O	GR, GRR, ZF	CMA1, CYP11B1, F2, HDAC5, HDAC9, HPSE, HSD11B1, KCNH2, Mc4r, PDE10A, SCN9A, SLC6A4
(E)-2-octenal	CCCCC\C=C\C=O	ZF	CHRNA7, CYP11B1, F2, GPR88, HPSE, PDE10A, SCN9A, SLC6A4
(E)-2-pentenal	CC\C=C\C=O	ZF	CYP11B1, HPSE, OXTR, Pde10a, SCN9A, SLC6A2
(E)-2-pinanol	CC1(C)C2CC1C(C)(O)CC2	ZR, ZRR	ACACA, ADAMTS5, AGTR1, CETP, Cnr2, CTSA, CTSS, CYP11B1, CYP11B2, DGAT1, EDNRA, EZH2, GPR119, Hrh3, Hsd11b1, LTA4H, METAP2, MME, NAMPT, NPY5R, PDE10A, PDE4A, PRMT5, SCN9A, SLC6A2, SLC6A3, Taar1, TACR1, TLR7, TNKS, TNKS2
(E)-2-pinen-4-ol	CC1=CC(O)C2CC1C2(C)C	ZR	CMA1, CYP11B2, HSD11B1, HSP90B1, KCNH2, MME, NET, PARP1, SCN9A, SIGMAR1, Taar1, TNKS
(E)-3,7-dimethyl-2,6-octadien-1-ol	CC(C)=CCC\C(C)=C\CO	ZR, ZRR	AGTR2, CHRNA7, CTSS, CYP11B1, CYP1A1, DGAT1, DRD5, F2, FAP, MME, Pde10a, PDE4A, SCN9A, Sigmar1, TNKS
(E)-4-shogaol	CCC\C=C\C(=O)CCc1ccc(O)c(OC)c1	ZR, ZRR	AGTR2, CCR9, CES2, Chrna7, CMA1, Cnr1, CYP11B2, CYP1A1, DGAT1, DPP8, FABP4, FAP, HDAC5, HDAC9, KCNH2, MDM4, METAP2, MME, MTNR1B, P2RY14, PDE10A, SCN9A, Sigmar1, SLC5A2, Slc6a4, TNKS
(E)-5-shogaol	CCCC\C=C\C(=O)CCc1ccc(O)c(OC)c1	ZR	AGTR2, CCR9, CES2, Chrna7, CMA1, Cnr1, CYP11B2, CYP1A1, DGAT1, DPP8, FABP4, FAP, HDAC5, HDAC9, KCNH2, METAP2, MME, PDE10A, QPCT, SCN9A, Sigmar1, TNKS
(E)-6-shogaol	CCCCC\C=C\C(=O)CCc1ccc(O)c(OC)c1	ZR, ZRR	AGTR2, CCR9, CES2, Chrna7, CMA1, Cnr1, CYP11B2, CYP1A1, DGAT1, DPP8, DRD2, FABP4, FAP, HDAC5, HDAC9, KCNH2, MDM4, METAP2, MME, PDE10A, QPCT, SCN9A, Sigmar1, TNKS
(E)-citral	CC(C)=CCC\C(C)=C\C=O	ZR, ZRR	AGTR2, CHRNA7, CTSS, DGAT1, DRD5, F2, FAP, GPR88, PDE10A, PDE4A, SCN9A, Sigmar1
(E)-nerolidol	CC(C)=CCC\C(C)=C\CCC(C)(O)C=C	GR, ZR, ZRR	ACACB, AGTR1, C5AR1, CA9, CETP, CHRNA7, CTSS, CYP11B1, CYP11B2, DGAT1, DRD5, EZH2, F2, Hrh3, HSD11B1, Htr7, NPY5R, OXTR, Pde10a, PDE2A, PDE4A, PSMB5, SCN9A, Sigmar1, SLC5A2
(E)-p-coumaryl alcohol	OC\C=C\c1ccc(O)cc1	PT	CHRNA7, CYP11B1, CYP11B2, DGAT1, Fdft1, GLS, HSD11B1, KCNH2, MME, Pde10a, SCN9A, Sigmar1, Slc6a2, SMO
(E)-pinan-2-ol	CC1(C)C2CC1C(C)(O)CC2	ZR, ZRR	ACACA, ADAMTS5, AGTR1, CETP, Cnr2, CTSA, CTSS, CYP11B1, CYP11B2, DGAT1, EDNRA, EZH2, GPR119, Hrh3, Hsd11b1, LTA4H, METAP2, MME, NAMPT, NPY5R, PDE10A, PDE4A, PRMT5, SCN9A, SLC6A2, SLC6A3, Taar1, TACR1, TLR7, TNKS, TNKS2
(E)-pinocarveol	CC1(C)C2CC1C(=C)C(O)C2	ZR	DGAT1, DRD5, HSD11B1, MME, Pde10a, SCN9A, Slc6a2
(E)-p-menth-2-en-7-ol	CC(C)C1CCC(CO)C=C1	PT	ACAT, ADA, ADAMTS5, AGTR1, BIRC2, BRS3, CA12, CA14, CA2, CA7, CA9, CAPN1, CHRNA7, Cnr1, Cnr2, CTSS, CYP11B2, DGAT1, ENPP2, EPHX2, HDAC1, HDAC10, HDAC3, HDAC5, HDAC7, Hmgcr, Hrh3, HSD11B1, HSP90B1, inhA, KCNH2, MAP3K12, MME, MMP12, MTNR1B, NAMPT, NET, NR3C1, OXTR, PARP1, Pde10a, PDE4A, PMII, pol, PRMT5, PTGES, Ptgs2, PYGL, REN, SCN9A, SIGMAR1, SLC5A2, Slc6a2, SLC6A3, SLC6A4, SLC6A9, SPR, Taar1, TN…
(E)-sesquisabinene hydrate	CC(CCC=C(C)C)[C@]12CC1[C@@](C)(O)CC2	ZRR	ACACA, ADAMTS4, ADAMTS5, AGTR1, ALOX5AP, APP, AVPR1A, CAPN1, CCR1, CETP, Chrna7, CTSA, CTSK, CTSS, CYP11B1, CYP11B2, DGAT1, DRD3, EDNRA, ERN1, EZH2, FAP, GHSR, GPR119, Grm5, HDAC10, HDAC3, Hrh3, HSD11B1, HSP90B1, Htr7, IMPDH2, LTA4H, MDM2, MGLL, MME, MMP12, NAMPT, NOD2, NOTUM, NPY5R, NR3C1, OPRL1, OXTR, PARP1, Pde10a, PDE4A, PDE4B, PIK3CA, PIK3CD, PIK3CG, PLAU, PMII, PRKCE, PRMT5, PSMB5, PSMB8, P…
(E)-α-atlantone	CC(C)=CC(=O)\C=C(/C)[C@@H]1CCC(C)=CC1	ZR	ADRA1D, AGTR2, CES1, Chrna7, CMA1, Cnr1, DGAT1, DRD5, EPHX1, FAP, HDAC5, HDAC9, HRH2, HSP90B1, HTR4, KCNH2, MME, Oprm1, PDE4A, SCN9A, Sigmar1, SLC5A2, Slc6a2, Slc6a4, TNKS, TNKS2
(E)-α-citral	CC(C)=CCC\C(C)=C\C=O	ZR, ZRR	AGTR2, CHRNA7, CTSS, DGAT1, DRD5, F2, FAP, GPR88, PDE10A, PDE4A, SCN9A, Sigmar1
(E)-β-damascenone	C\C=C\C(=O)C1=C(C)C=CCC1(C)C	GRR, ZF	CES2, DGAT1, DRD5, Pde10a, SCN9A, Sigmar1
(E,E)-2,4-decadienal	CCCCCC=CC=CC=O	GR, GRR, PT, ZF, ZR	CHRNA7, CTSS, CYP11B1, F2, KCNH2, PDE10A, SCN9A, SLC6A2, SLC6A4
(E,E)-2,4-heptadienal	CC\C=C\C=C\C=O	ZF	CETP, CHRNA7, CTSS, GLS, OXTR, Pde10a, SCN9A, SLC6A2, SLC6A4, Taar1, TNKS
(E,E)-2,4-nonadienal	CCCC\C=C\C=C\C=O	GRR	CHRNA7, CYP11B1, F2, GPR88, KCNH2, PDE10A, SCN9A, SLC6A2, SLC6A4
(E,Z)-2,6-nonadienal	CC\C=C/CC\C=C\C=O	GRR	CHRNA7, CYP11B1, GPR88, HPSE, HSD11B1, OXTR, PDE10A, SCN9A, SLC6A2, SLC6A4
(R)-linalool	CC(C)=CCCC(C)(O)C=C	ZR	AGTR1, BRS3, C5AR1, CETP, CHRNA7, CTSA, CTSS, CYP11B1, EZH2, F2, HSD11B1, Htr7, OXTR, Pde10a, PDE4A, SCN9A, SIGMAR1, SLC5A2, Slc6a2, SLC6A4, Taar1
(S)-2,3-dihydro-5-hydroxy-7-methoxy-2-phenyl-4H-1-benzopyran-4-one	COc1cc(O)c2C(=O)C[C@H](Oc2c1)c1ccccc1	ZR	ADAMTS5, AGTR1, Alox5, CA12, CA14, CA9, CETP, Chrna7, Cnr1, CTSK, CYP11B2, DGAT1, EZH2, HDAC5, HSD11B1, HSP90B1, Htr7, METAP2, MME, Oprd1, OXTR, Pde10a, PMII, SCN9A, Sigmar1, Slc6a2, SLC6A9, Taar1, TNKS2
(S)-5-hydroxy-1-(4-hydroxy-3-methoxy-phenyl)-3-decanone	CCCCC[C@H](O)CC(=O)CCc1ccc(O)c(OC)c1	ZR, ZRR	CES1, CMA1, Cnr1, CYP11B2, DGAT1, DRD2, ERN1, GLS, HDAC5, HDAC7, HDAC9, KCNH2, MME, PDE10A, SCN9A, Sigmar1, SLC5A2, Slc6a2, Slc6a4, TNKS
(Z)-1,7-bis-(4'-hydroxy-3'-methoxyphenyl)-4-hepten-3-one	COc1cc(CC\C=C/C(=O)CCc2ccc(O)c(OC)c2)ccc1O	ZR	ADRA1D, ADRB1, AGTR2, CCR9, CES2, Chrm3, Chrna7, CYP11B2, CYP1A1, DGAT1, DPP8, FABP4, FAP, HDAC9, KCNH2, MAOB, MDM4, MME, P2RY14, PDE10A, SCN9A, Sigmar1, TNKS
(Z)-2-heptenal	CCCC\C=C/C=O	ZF	CHRNA7, CYP11B1, F2, GPR88, KCNH2, PDE10A, SCN9A, SLC6A2, SLC6A4
(Z)-4-heptenal	CC\C=C/CCC=O	GRR	AGTR2, AHR, CETP, CHRNA7, HDAC3, HPSE, HSD11B1, METAP2, NOTUM, Pde10a, SCN9A, SLC6A2, SLC6A4, Taar1, TNKS
(Z)-6-nonenal	CC\C=C/CCCCC=O	ZF	AGTR2, CETP, CHRNA7, CYP11B1, DGAT1, HPSE, HSD11B1, KIF11, METAP2, PARP2, Pde10a, PTGES2, SCN9A, SLC6A2, SLC6A4, TNKS
(Z)-6-shogaol	CCCCC\C=C/C(=O)CCc1ccc(O)c(OC)c1	ZR, ZRR	AGTR2, CCR9, CES2, Chrna7, CMA1, Cnr1, CYP11B2, CYP1A1, DGAT1, DPP8, DRD2, FABP4, FAP, HDAC5, HDAC9, KCNH2, MDM4, METAP2, MME, PDE10A, QPCT, SCN9A, Sigmar1, TNKS
(Z)-dimethoxycitral	COC(OC)C(\C)=C/CC\C(C)=C\C=O	ZR	AGTR1, CCR1, CTSS, CYP11B1, CYP1A1, DGAT1, ENPP2, EZH2, Hrh3, METAP2, NPY5R, OXTR, PDE10A, PDE4A, PSMB5, SCN9A, Sigmar1, SLC40A1, SLC6A2, SLC6A4, TNKS
(Z)-ligustilide	CCC\C=C1/OC(=O)C2=C1CCC=C2	PT	CES2, CMA1, DGAT1, GPR88, KCNH2, P4HB, SCN5A, SCN9A, SIGMAR1
(Z)-sabinene hydrate	CC(C)[C@@]12C[C@@H]1[C@](C)(O)CC2	ZR	ACACA, ACAT, ADAMTS4, ADAMTS5, AGTR1, CA12, CA14, CA2, CA7, CA9, CAPN1, CETP, Chrna7, Cnr1, Cnr2, CTSS, CYP11B2, CYSLTR1, DPP4, EDNRA, ENPP2, EZH2, HDAC1, HDAC10, HDAC3, Hrh3, HSD11B1, HSP90B1, Htr7, IDH1, MDM2, MGLL, MME, NA, NAMPT, NPY5R, NR3C1, OPRL1, OXTR, PARP1, Pde10a, PDE4A, PDE4B, PDE7A, PIK3CD, PMII, pol, PRKCE, PRMT5, PSMB5, PTGER3, PTGES, PYGL, REN, SCN9A, SLC5A2, SLC6A2, SLC6A3, Slc6a…
(Z)-sesquisabinene hydrate	CC(CCC=C(C)C)[C@]12CC1[C@](C)(O)CC2	ZRR	ACACA, ADAMTS4, ADAMTS5, AGTR1, ALOX5AP, APP, AVPR1A, CAPN1, CCR1, CETP, Chrna7, CTSA, CTSK, CTSS, CYP11B1, CYP11B2, DGAT1, DRD3, EDNRA, ERN1, EZH2, FAP, GHSR, GPR119, Grm5, HDAC10, HDAC3, Hrh3, HSD11B1, HSP90B1, Htr7, IMPDH2, LTA4H, MDM2, MGLL, MME, MMP12, NAMPT, NOD2, NOTUM, NPY5R, NR3C1, OPRL1, OXTR, PARP1, Pde10a, PDE4A, PDE4B, PIK3CA, PIK3CD, PIK3CG, PLAU, PMII, PRKCE, PRMT5, PSMB5, PSMB8, P…
(Z)-α-(E)-bergamotol	C\C(CO)=C/CC[C@]1(C)C2CC1C(C)=CC2	ZRR	ADAMTS5, Adra1d, Alox5, CTSK, CYP11B1, CYP11B2, EDNRA, ENPP2, GHSR, GPR88, HSD11B1, HSP90B1, KCNH2, MME, NAMPT, NET, PARP1, Pde10a, PRMT5, PYGL, SCN9A, SIGMAR1, Slc6a2, SLC6A3, Taar1, TNKS
(Z)-α-atlantone	CC(C)=CC(=O)\C=C(\C)[C@@H]1CCC(C)=CC1	ZR	ADRA1D, AGTR2, CES1, Chrna7, CMA1, Cnr1, DGAT1, DRD5, EPHX1, FAP, HDAC5, HDAC9, HRH2, HSP90B1, HTR4, KCNH2, MME, Oprm1, PDE4A, SCN9A, Sigmar1, SLC5A2, Slc6a2, Slc6a4, TNKS, TNKS2
(Z)-α-citral	CC(C)=CCC\C(C)=C/C=O	ZR, ZRR	AGTR2, CHRNA7, CTSS, DGAT1, DRD5, F2, FAP, GPR88, PDE10A, PDE4A, SCN9A, Sigmar1
0-paradol	COc1cc(CCC(C)=O)ccc1O	ZR, ZRR	ADRA1D, ADRB1, AGTR2, Alox5, CCR9, CES2, Chrna7, CYP11B2, CYP1A1, DGAT1, DPP8, DRD2, ERN1, GLS, HDAC9, KCNH2, MME, MTNR1B, P2RY14, Pde10a, SCN9A, Sigmar1, SLC5A2, Slc6a4, TNKS
1-(1,1-dimethylethyl)-3,5-dimethyl-2,4-dinitrobenzene	Cc1cc(c(c(C)c1[N+]([O-])=O)[N+]([O-])=O)C(C)(C)C	ZR	ache, ADRA1D, C5AR1, CA12, CA14, CA9, CCR9, CES1, CES2, Chrna7, CMA1, Cnr1, CYP11B2, dhod, GLS, HDAC5, HDAC9, HSD11B1, KCNH2, MAOB, NET, P2RY14, Pde10a, Ptgs2, rep, SCN9A, SIGMAR1, SLC5A2, Slc6a2, Slc6a4, SMO, SPR, Taar1, TNKS, TNKS2
1-(1-cyclohexen-1-yl)-ethanone	CC(=O)C1=CCCCC1	GR	KCNH2, MME, Pde10a, SCN9A, Sigmar1, Slc6a2
1-(1H-pyrrol-2-yl)-ethanone	CC(=O)c1ccc[nH]1	GR	CCR9, CES2, DGAT1, DRD5, KCNH2, MME, Pde10a, SCN9A, Sigmar1, Slc6a2, TNKS
1-(2,4 dihydroxyphenyl)-2-hydroxy-3-(4'-hydroxyphenyl)1-propanone	OC(Cc1ccc(O)cc1)C(=O)c1ccc(O)cc1O	GRR	Chrna7, Cnr1, DGAT1, DPP8, Fdft1, GLS, HDAC5, HDAC7, HDAC9, HSP90B1, KCNH2, MME, Pde10a, PYGL, SCN9A, Sigmar1, Slc6a3, SLC6A9
1-(2,4,5-triethyl-phenyl)-ethanone	CCc1cc(CC)c(cc1CC)C(C)=O	ZR	ache, ADRB1, CA9, CCR9, CES1, CES2, CMA1, Cnr1, CYP11B2, CYP1A1, DGAT1, FDPS, GLS, HDAC5, HDAC7, HDAC9, HTR4, KCNH2, MME, P2RY14, PDE10A, SCN9A, Sigmar1, SLC5A2, Slc6a2, Slc6a4, SLC6A9, TNKS
1-(2,4-dihydroxyphenyl)-3-hydroxy-3-(4'-hydroxyphenyl) 1-propanone	OC(CC(=O)c1ccc(O)cc1O)c1ccc(O)cc1	GRR	Chrna7, Cnr1, DGAT1, DPP8, KCNH2, MDM4, MME, Pde10a, SCN9A, Sigmar1, SMO
1-(2,6,6-trimethyl-3-cyclohexen-1-yl)-2-buten-1-one	C\C=C\C(=O)C1C(C)C=CCC1(C)C	ZR	ADAMTS5, CHRNA7, CYP11B2, DGAT1, FAP, HSD11B1, Htr7, MME, OXTR, Pde10a, PDE4A, SCN9A, Slc6a2, TNKS
1-(2-furanyl)-ethanone	CC(=O)c1ccco1	ZF	CES2, GLS, KCNH2, MME, P2RY14, Pde10a, SCN5A, SCN9A, Sigmar1, Slc6a2
1-(4'-hydroxy-3',5'-dimethoxyphenyl)-7-(4'-hydroxy-3'-methoxyphenyl)-4-hepten-3-one	COc1cc(CC\C=C\C(=O)CCc2cc(OC)c(O)c(OC)c2)ccc1O	ZR	ADRA1D, AGTR2, Alox5, CCR9, CES2, Chrm3, Chrna7, CYP11B2, CYP1A1, DGAT1, DPP8, FABP4, FAP, HDAC9, KCNH2, MAOB, MDM4, MME, P2RY14, PDE10A, SCN9A, Sigmar1, TNKS
1-(4-hydroxy-3-methoxyphenyl)-2,4-dehydro-6-decanone	CCCCC(=O)\C=C\C=C\Cc1ccc(O)c(OC)c1	ZR, ZRR	ADRA1D, AGTR2, Alox5, CCR9, CES2, Chrna7, CYP11B2, CYP1A1, DGAT1, DPP8, DRD2, GPR88, HDAC9, KCNH2, MDM4, MME, PDE10A, SCN9A, Sigmar1, Slc6a2, Slc6a4, TNKS
1-(4'-hydroxy-3'-methoxyphenyl)-5-hydroxydecan-3-one	CCCCCC(O)CC(=O)CCc1ccc(O)c(OC)c1	ZR	CES1, CMA1, Cnr1, CYP11B2, DGAT1, DRD2, ERN1, GLS, HDAC5, HDAC7, HDAC9, KCNH2, MME, PDE10A, SCN9A, Sigmar1, SLC5A2, Slc6a2, Slc6a4, TNKS
1-(4-hydroxy-3-methoxyphenyl)-7-(4-hydroxyphenyl)hept-4-en-3-one	COc1cc(CCC(=O)\C=C\CCc2ccc(O)cc2)ccc1O	ZR	ADRA1D, ADRB1, AGTR2, CCR9, CES2, Chrm3, Chrna7, Cnr1, CYP11B2, CYP1A1, DGAT1, DPP8, DRD2, FABP4, FAP, GLS, HDAC9, KCNH2, MAOB, MDM4, MME, MTNR1B, P2RY14, PDE10A, SCN9A, Sigmar1, Slc6a4, TNKS
1-(4'-hydroxy-3'-methoxyphenyl)-7-decen-3-one	CC\C=C\CCCC(=O)CCc1ccc(O)c(OC)c1	ZR, ZRR	ADRA1D, ADRB1, AGTR1, AGTR2, AHR, Alox5, CCR9, CES2, Chrna7, Cnr1, CYP11B2, CYP1A1, DGAT1, DPP8, DRD2, GLS, HDAC9, KCNH2, MDM4, MME, Pde10a, SCN9A, Sigmar1, SLC6A4, TNKS
1-(4'-hydroxy-3'-methoxyphenyl)-7-octen-3-one	COc1cc(CCC(=O)CCCC=C)ccc1O	ZR, ZRR	ADRA1D, ADRB1, AGTR2, Alox5, CCR9, CES2, Chrna7, Cnr1, CYP11B2, CYP1A1, DGAT1, DPP8, DRD2, GLS, HDAC5, HDAC9, KCNH2, MDM4, MME, MTNR1B, PDE10A, SCN9A, Sigmar1, Slc6a2, Slc6a4, TNKS
1,2,4,5-tetrahydroxyphenol	Oc1cc(O)c(O)cc1O	ZR	CCR9, CES2, Chrna7, CYP11B2, DGAT1, DRD5, KCNH2, MME, Pde10a, SCN5A, SCN9A, SIGMAR1, SMO
1,2-benzenedicarboxylic acid, butyl methyl ester	CCCCOC(=O)c1ccccc1C(=O)OC	GR	AGTR2, CA12, CA14, CA2, CA9, CCR9, CES1, CES2, Chrna7, Cnr1, CYP11B1, CYP11B2, DGAT1, FDPS, HDAC5, HDAC6, HDAC7, HDAC9, HTR4, KCNH2, METAP2, MME, NAMPT, Pde10a, protease, SCN5A, SCN9A, Sigmar1, SLC5A2, Slc6a2, SPR, TNKS
1,2-benzenedicarboxylic acid, butyl, 2-methylpropyl ester	CCCCOC(=O)c1ccccc1C(=O)OCC(C)C	GR	ADA, AGTR2, CA12, CA14, CA9, CCR9, CES1, CES2, Chrna7, Cnr1, CYP11B1, CYP11B2, DGAT1, FDPS, HDAC5, HDAC7, HDAC9, Hrh3, HSD11B1, HTR4, KCNH2, METAP2, MME, NAMPT, Pde10a, SCN9A, Sigmar1, SPR, TNKS
1,2-dihydroparatocarpin A	CC1(C)Oc2ccc(\C=C\C(=O)c3ccc4OC(C)(C)C=Cc4c3O)cc2C=C1	GRR	CA12, CA9, CCR1, CES1, Chrna7, CYP11B2, DGAT1, ERN1, EZH2, FAP, GPR88, Grm1, HDAC5, HDAC9, HRH2, HSP90B1, MME, Pde10a, SCN9A, Sigmar1, SLC5A2, Slc6a2, Slc6a4, SMO, Taar1, TNKS, TNKS2
1,2-dimethyl-4-oxocyclohex-2-enecarboxaldehyde	CC1=CC(=O)CCC1(C)C=O	ZF	CYP11B2, DGAT1, GPR88, HSD11B1, Pde10a, SCN9A, SIGMAR1, Slc6a2, Taar1, TNKS
1,2-dimethyl-cyclopent-2-enecarboxylic acid	CC1=CCCC1(C)C(O)=O	ZF	CYP11B2, DGAT1, DRD5, KCNH2, MME, Pde10a, PDE4A, SCN9A, SIGMAR1, Slc6a2
1,3-diphenyl-1,3-propadinedione	O=C(CC(=O)c1ccccc1)c1ccccc1	GRR	CCR9, CES2, Chrna7, CYP11B2, DGAT1, DRD5, FDPS, GLS, KCNH2, MME, MTNR1B, Pde10a, SCN5A, SCN9A, Sigmar1, Slc6a2
1,4-bis(methoxy)-triquinaoene	COC12C=CC3C=CC(OC)(C=C1)C23	ZR	Alox5, CETP, CYP11B1, CYP11B2, DGAT1, GPR88, HSD11B1, KCNH2, NPY5R, Pde10a, SCN9A, SIGMAR1, Slc6a2, Slc6a4, Taar1, TNKS
1,7-(3,5-dimethoxy-4-hydroxyphenyl)-1-(4-hydroxy-3-methoxyphenyl)hept-4-en-4-one	COc1cc(CCC(=O)\C=C\CCc2cc(OC)c(O)c(OC)c2)ccc1O	ZR	ADRA1D, AGTR2, Alox5, CCR9, CES2, Chrm3, Chrna7, CYP11B2, CYP1A1, DGAT1, DPP8, FABP4, FAP, HDAC9, KCNH2, MAOB, MDM4, MME, P2RY14, PDE10A, SCN9A, Sigmar1, TNKS
1,7-bis-(4'-hydroxy-3'-methoxyphenyl)-3,5-heptadione	COc1cc(CCC(=O)CC(=O)CCc2ccc(O)c(OC)c2)ccc1O	ZR, ZRR	ADRA1D, ADRB1, AGTR2, CCR9, CES2, Chrna7, Cnr1, CYP11B2, CYP1A1, DGAT1, DRD2, ERN1, FABP4, GLS, HDAC5, HDAC9, KCNH2, MME, MTNR1B, P2RY14, PDE10A, SCN9A, Sigmar1, SLC5A2, Slc6a2, Slc6a4, TNKS
1,7-bis-(4'-hydroxy-3'-methoxyphenyl)-4-heptene-3-one	COc1cc(CC\C=C\C(=O)CCc2ccc(O)c(OC)c2)ccc1O	ZR, ZRR	ADRA1D, ADRB1, AGTR2, CCR9, CES2, Chrm3, Chrna7, CYP11B2, CYP1A1, DGAT1, DPP8, FABP4, FAP, HDAC9, KCNH2, MAOB, MDM4, MME, P2RY14, PDE10A, SCN9A, Sigmar1, TNKS
1,7-bis-(4'-hydroxy-3'-methoxyphenyl)-hept-4,6-diene-3-one	COc1cc(CCC(=O)\C=C\C=C\c2ccc(O)c(OC)c2)ccc1O	ZR	ACE, ADRA1D, ADRB1, AGTR2, Alox5, CCKAR, CCR9, CES2, Chrna7, Cnr1, CYP11B2, CYP1A1, DGAT1, DPP8, DRD2, ERN1, FABP4, FAP, GLS, HDAC5, HDAC9, KCNH2, MAOB, MDM4, MME, MTNR1B, P2RY14, PDE10A, PTGES2, SCN9A, Sigmar1, SLC5A2, Slc6a2, Slc6a4, SMO, TNKS
1,7-bis-(4-hydroxy-3-methoxyphenyl)heptan-3-one	COc1cc(CCCCC(=O)CCc2ccc(O)c(OC)c2)ccc1O	ZR	ADRB1, AGTR2, Alox5, BIRC2, CCR9, CES1, CES2, Chrna7, Cnr1, CYP11B2, CYP1A1, DGAT1, DPP8, DRD2, ERN1, Fdft1, GLS, HDAC5, HDAC7, HDAC9, HTR4, KCNH2, MME, MTNR1B, PDE10A, PDE4A, SCN9A, Sigmar1, SLC5A2, Slc6a2, Slc6a4, TNKS
1,8-cineol	CC12CCC(CC1)C(C)(C)O2	GRR, ZF, ZR, ZRR	AAK1, ACACA, ACACB, ACAT, Adra1b, C5AR1, CA12, CA2, CA9, CETP, CHRNA7, CMA1, CTSS, CYP11B2, DRD5, EDNRA, ENPP2, ERN1, HDAC10, Hrh3, Hsd11b1, LTA4H, MME, NA, NAMPT, NET, NOTUM, NPY5R, PARP1, Pde10a, PDE4A, PDE7A, pol, POLG, PRMT5, REN, SCN5A, SCN9A, SIGMAR1, SLC5A2, Slc6a2, SLC6A3, Slc6a4, Taar1, TNKS
1,8-cineole	CC12CCC(CC1)C(C)(C)O2	GRR, ZF, ZR, ZRR	AAK1, ACACA, ACACB, ACAT, Adra1b, C5AR1, CA12, CA2, CA9, CETP, CHRNA7, CMA1, CTSS, CYP11B2, DRD5, EDNRA, ENPP2, ERN1, HDAC10, Hrh3, Hsd11b1, LTA4H, MME, NA, NAMPT, NET, NOTUM, NPY5R, PARP1, Pde10a, PDE4A, PDE7A, pol, POLG, PRMT5, REN, SCN5A, SCN9A, SIGMAR1, SLC5A2, Slc6a2, SLC6A3, Slc6a4, Taar1, TNKS
10-epi-γ-eudesmol	CC1=C2C[C@@H](CC[C@]2(C)CCC1)C(C)(C)O	ZR, ZRR	AAK1, ACAT, ache, ADA, ADAMTS4, ADAMTS5, AGTR1, Agtr2, AKR1B1, ALOX5AP, APP, BACE1, BIRC2, BRD2, BRD3, BTK, C5AR1, CA12, CA14, CA6, CA7, CA9, CALCRL, CBLB, Cckbr, CCR1, CCR2, CD38, CES1, CETP, CHRNA7, CMA1, Cnr1, Cnr2, CTSK, CTSS, CYP11B2, CYSLTR1, DHFR, DPP4, DRTS, DYR, EDNRA, EGLN1, ENPP2, EPHX2, ERN1, EZH2, FAAH, FASN, FDPS, FKBP1A, folA, GPM3, GPR119, Grm1, HDAC1, HDAC10, HDAC11, HDAC2, HDAC3…
10-undecenal	C=CCCCCCCCCC=O	ZF	CES2, CYP11B1, DGAT1, HDAC5, HDAC9, HPSE, LTB4R, Pde10a, SCN9A, Sigmar1, SLC40A1, SLC6A4
12-oxabicyclo[9.1.0]dodeca-3,7-diene,1,5,5,8-tetramethyl-,[1R-(1R*,3E,7E,11R*)]-	C\C1=C/CC(C)(C)\C=C\C[C@@]2(C)O[C@@H]2CC1	GR, ZR, ZRR	CHRNA7, DGAT1, HSD11B1, KCNH2, MME, NET, Pde10a, SCN5A, SCN9A, SIGMAR1, Slc6a2, Taar1, TNKS
1-butanol	CCCCO	ZF, ZRR	CES2, FDPS, GPR88, Pde10a, SCN5A, SCN9A, SIGMAR1, Slc6a2
1-decanol	CCCCCCCCCCO	ZF	CES2, CMA1, CYP11B1, FDPS, SCN9A, Sigmar1, Slc6a2
1-dehydro-3-gingerdione	CCC(=O)CC(=O)\C=C\c1ccc(O)c(OC)c1	ZR, ZRR	ADRA1D, ADRB1, Alox5, CCKAR, CCR1, CCR9, CES1, CES2, Chrna7, Cnr1, CYP11B2, CYP1A1, DGAT1, DPP8, ERN1, FAP, Grm1, HDAC4, HDAC5, HDAC7, HDAC9, HRH2, HTR4, MME, MTNR1B, PDE10A, PDE4A, SCN9A, Sigmar1, SLC5A2, Slc6a2, Slc6a4, SMO, Taar1, TNKS
1-dehydro-6-gingerdione	CCCCCC(=O)CC(=O)\C=C\c1ccc(O)c(OC)c1	ZR, ZRR	ACE, ADRA1D, ADRB1, AGTR1, AGTR2, Alox5, BIRC2, CCKAR, CCR1, CCR9, CES2, Chrna7, CMA1, Cnr1, CYP11B2, CYP1A1, DGAT1, DPP8, DRD2, ERN1, EZH2, FAP, Fdft1, HDAC3, HDAC4, HDAC5, HDAC7, HDAC9, HRH2, HTR4, KCNH2, Mc4r, MDM2, METAP2, MME, NAMPT, PDE10A, PDE4A, QPCT, SCN9A, Sigmar1, SLC5A2, Slc6a2, Slc6a4, SMO, Taar1, TNKS, TNKS2
1-dehydro-6-gingerol	CCCCC[C@H](O)CC(=O)\C=C\c1ccc(O)c(OC)c1	ZR, ZRR	ACE, ADRA1A, ADRA1D, AGTR1, AGTR2, Alox5, CCKAR, CCR1, CES1, CFD, Chrna7, CMA1, Cnr1, CTSK, CYP11B1, CYP11B2, CYP1A1, DGAT1, DPP8, DRD2, EGLN2, EZH2, Fdft1, folA, Gpr119, HDAC4, HDAC5, HDAC7, HDAC9, KCNH2, LTB4R, Mc4r, METAP2, MME, NOS2, OXTR, PDE10A, QPCT, SCN9A, Sigmar1, SLC40A1, SLC5A2, Slc6a2, Slc6a4, SMO, Taar1, TNKS, TNKS2
1-heptanol	CCCCCCCO	ZF	CES2, CMA1, CYP11B1, FDPS, SCN9A, Sigmar1, Slc6a2
1-hexanol	CCCCCCO	PT, ZF	CES2, CMA1, CYP11B1, FDPS, SCN9A, Sigmar1, Slc6a2
1-hexanol, 2-ethyl-	CCCCC(CC)CO	GR, PT, ZF	CMA1, SCN9A, Sigmar1
1-hydroxy-6-paradol	CCCCCCCC(=O)CC(O)c1ccc(O)c(OC)c1	ZR	ache, ADA, AGTR1, CCR9, CES1, CES2, Chrna7, CMA1, Cnr1, CYP11B1, CYP11B2, DGAT1, ERN1, Fdft1, FDPS, Gpr119, HDAC3, HDAC4, HDAC5, HDAC7, HDAC9, KCNH2, Mc4r, METAP2, MME, PDE10A, PLA2G4A, SCN9A, Sigmar1, SLC6A4, TNKS, TNKS2
1-isopropyl-2-methoxy-4-methyl-benzene	COc1cc(C)ccc1C(C)C	GR	ADRA1D, Alox5, CCR9, CES2, Chrna7, CMA1, CYP11B1, CYP11B2, CYP1A1, DGAT1, GLS, HRH1, KCNH2, P2RY14, P4HB, Pde10a, SCN9A, SIGMAR1, TNKS
1-methoxy-4-(1-propenyl)benzene	COc1ccc(\C=C\C)cc1	GRR	ADRA1D, CCR9, CES2, CFD, CHRNA7, CYP11B1, CYP11B2, DGAT1, FDPS, GLS, HSD11B1, KCNH2, P2RY14, Pde10a, SCN5A, SCN9A, SIGMAR1, SLC5A2, Slc6a2, Slc6a4, SMO, TNKS
1-methoxy-4-(2-propenyl) benzene	COc1ccc(CC=C)cc1	GRR	AGTR2, Alox5, CCR9, CES2, CHRNA7, CYP11B1, CYP11B2, CYP1A1, FDPS, GLS, GPR88, HSD11B1, KCNH2, P2RY14, P4HB, Pde10a, RARB, SCN5A, SCN9A, SIGMAR1, SLC6A2, Slc6a4, TNKS
1-nonanal	CCCCCCCCC=O	GR, GRR, PT, ZF, ZRR	CES2, CMA1, CYP11B1, DGAT1, HDAC5, HDAC9, PDE10A, SCN9A, Sigmar1, TNKS
1-nonanol	CCCCCCCCCO	ZF	CES2, CMA1, CYP11B1, FDPS, SCN9A, Sigmar1, Slc6a2
1-octanol	CCCCCCCCO	GR, ZF	CES2, CMA1, CYP11B1, FDPS, SCN9A, Sigmar1, Slc6a2
1-octen-3-ol	CCCCCC(O)C=C	GR, PT, ZF	CTSK, CYP11B1, DGAT1, GPR88, Hrh3, PARP1, PARP2, PDE10A, SCN9A, Sigmar1
1-octen-3-one	CCCCCC(=O)C=C	GRR, ZF	ALOX5AP, CA12, CCR1, CMA1, DGAT1, FAP, GPR88, HDAC4, HDAC5, HDAC9, HRH2, Hrh3, HSP90B1, HTR4, Mc4r, PARP1, PDE10A, PDE4A, SCN9A, Sigmar1, Slc6a2
1-paradol	CCC(=O)CCc1ccc(O)c(OC)c1	ZR	AGTR2, CCR9, CES1, CES2, Chrna7, Cnr1, CYP11B2, CYP1A1, DGAT1, FABP4, GLS, HDAC9, KCNH2, MME, MTNR1B, PDE10A, SCN9A, Sigmar1, SLC5A2, Slc6a2, Slc6a4, TNKS
1-pentanol	CCCCCO	ZF	GPR88, Pde10a, SCN9A, SIGMAR1, Slc6a2
1-penten-3-ol	CCC(O)C=C	ZF	AGTR1, CHRNA7, CTSK, CYP11B1, GPR88, METAP2, PDE10A, PDE4A, SCN9A, Sigmar1
1-pentene-3-one	CCC(=O)C=C	ZF	GPR88, SCN9A, Sigmar1, Slc6a2
2(10)-pinen-3-one	CC1(C)C2CC1C(=C)C(=O)C2	ZR	CYP11B1, DGAT1, GPR88, METAP2, NPY5R, SCN9A, SLC6A2
2-(4'-hydroxy-3'-methoxyphenyl)ethyl acetate	CCOC(=O)Cc1ccc(O)c(OC)c1	ZR	ADRA1D, Alox5, CES2, CFD, Chrna7, CMA1, CYP11B2, DGAT1, GLS, KCNH2, MME, Pde10a, RARB, SCN9A, Sigmar1, Slc6a2, TNKS
2,2,4-trimethyl-1,3-pentanediol diisobutyrate	OCCOc1ccc(cn1)[N+]([O-])=O	ZF	APP, CCR9, CES2, CETP, CHRNA7, CYP11B1, CYP11B2, DGAT1, FDPS, GLS, HSD11B1, KCNH2, MME, P4HB, Pde10a, RARB, SCN5A, SCN9A, SIGMAR1, SMO, TNKS
2,2,7,9-tetramethyl-3-oxatricyclo[6.3.1.0(4,9)]dodecane	CC1CCC2OC(C)(C)C3CCC2(C)C1C3	GR	ACACA, ACACB, Ache, ADAMTS4, ADAMTS5, Adra1d, AGTR1, ALOX5AP, BRD4, C5AR1, CA12, CA2, CA5B, CA7, CA9, CES1, CETP, CFD, CHRNA7, CMA1, Cnr1, Cnr2, CTSS, CYP11B1, CYP11B2, DGAT1, DPP4, Drd1, DYR, EDNRA, EGLN1, EGLN2, EPHX2, ERN1, ESR2, F11, F2, F2R, FASN, GCK, GHSR, GLS, Hmgcr, Hrh3, HSD11B1, HSP90B1, Htr2a, IDH1, IDO1, IMPDH2, JAK1, KCNH2, KIF11, KRAS, LDHA, LTA4H, METAP2, MGLL, MME, NAMPT, NOTUM, …
2',3',3,5,7-pentahydroxydihydroflavanone	OC1C(Oc2cc(O)cc(O)c2C1=O)c1cccc(O)c1O	SR	AGTR2, CA12, CA14, CA9, Chrm3, Chrna7, CMA1, DGAT1, HSD11B1, HSP90B1, KCNH2, MME, OXTR, Pde10a, SCN9A, Sigmar1, SLC5A2, Slc6a2, SPR, TNKS, TNKS2
2',3,4',5,7-pentahydroxyflavanone	OC1C(Oc2cc(O)cc(O)c2C1=O)c1ccc(O)cc1O	SR	Cckbr, Chrm3, Chrna7, DGAT1, FABP4, FAP, HSP90B1, MME, OXTR, Pde10a, SCN9A, Sigmar1, Slc6a2
2,3,4-trihydroxy-4'-methoxychalcone	COc1ccc(\C=C\C(=O)c2ccc(O)c(O)c2O)cc1	GRR	ACE, ADRA1D, ADRB1, AHR, Alox5, BIRC2, CA12, CA9, CCKAR, CCR9, CES1, CES2, CFD, Chrna7, CMA1, Cnr1, CYP11B1, CYP11B2, CYP1A1, DGAT1, DPP8, EPHX1, F10, FDPS, GLS, HDAC5, HDAC6, HDAC7, HDAC9, HSD11B1, KIF11, MME, Pde10a, protease, SCN9A, Sigmar1, Slc6a2, Slc6a4, SMO, TNKS
2,3,5,6-tetramethylpyrazine	Cc1nc(C)c(C)nc1C	GR, PT	CCR9, CES2, CHRNA7, CYP11B2, DRD5, HSD11B1, KCNH2, P2RY14, Pde10a, SCN5A, SCN9A, SIGMAR1, Slc6a2
2',3,5,7-tetrahydroxyflavanone	OC1C(Oc2cc(O)cc(O)c2C1=O)c1ccccc1O	SR	AGTR2, CA12, CA9, CES1, Chrm3, Chrna7, CMA1, Cnr1, DGAT1, HSD11B1, HSP90B1, MME, OXTR, Pde10a, SCN9A, Sigmar1, Slc6a2, TNKS, TNKS2
2,3,5-trimethylpyrazine	Cc1cnc(C)c(C)n1	PT, ZF	CCR9, CES2, CHRNA7, CYP11B1, CYP11B2, DRD5, HSD11B1, KCNH2, P2RY14, Pde10a, SCN5A, SCN9A, SIGMAR1, Slc6a2, SMO, TNKS
2,3-butanedione	CC(=O)C(C)=O	GRR, ZF	ADRA1D, CES2, DRD5, Pde10a, SCN9A, Sigmar1, Slc6a2
2,3-dihydro-3,5-dihydroxy-6-methyl-4H-pyran-4-one	CC1=C(O)C(=O)C(O)CO1	GR, ZR	DGAT1, DRD5, GPR88, MME, Pde10a, SCN9A, Slc6a2
2,3-pentandione	CCC(=O)C(C)=O	ZF	CES2, CTSS, DRD5, Pde10a, PDE4A, SCN9A, Sigmar1, SLC5A2, Slc6a2
2,4,4'-trihydroxychalcone	Oc1ccc(cc1)C(=O)\C=C\c1ccc(O)cc1O	GRR	CCR9, Chrna7, DGAT1, FABP4, KCNH2, MME, MTNR1B, Pde10a, SCN9A, Sigmar1, Slc6a2, TNKS
2',4',4-trihydroxychalcone	Oc1ccc(\C=C\C(=O)c2ccc(O)cc2O)cc1	GRR	BIRC2, CCKAR, Chrna7, Cnr1, CYP11B2, DGAT1, DPP8, Faah, FAP, Fdft1, HDAC5, HDAC7, HDAC9, HTR4, KCNH2, MDM4, MME, Oprm1, PDE10A, SCN9A, Sigmar1, Slc6a2, Slc6a4, SMO, TNKS
2,4,6,8,10-tetradecapentaenoic acid	CCC\C=C\C=C\C=C\C=C\C=C\C(O)=O	GRR	ADRA1D, CTSD, CYP11B1, FAP, Htr7, PDE10A, PDE4A, SCN9A, Sigmar1, Slc6a2
2,4a-methanonaphthalen-7(4aH)-one, 1,2,3,4,5,6-hexa-hydro-1,1,5,5-tetramethyl-, (2s-cis)-	CC1(C)C2CCC3(C2)C1=CC(=O)CC3(C)C	GR	ACACA, ACACB, AGTR1, ALOX5AP, CA12, CA9, CETP, Chrna7, CMA1, CTSS, CYP11B2, DGAT1, DYR, HSD11B1, LTA4H, MME, NET, NPY5R, Pde10a, PDE4A, PRMT5, SCN5A, SCN9A, SIGMAR1, SLC5A2, Slc6a2, Taar1, TNKS, TNKS2
2,4-decadienal	CCCCCC=CC=CC=O	GR, GRR, PT, ZF, ZR	CHRNA7, CTSS, CYP11B1, F2, KCNH2, PDE10A, SCN9A, SLC6A2, SLC6A4
2,5-dimethylpyrazine	Cc1cnc(C)cn1	ZF	CCR9, CES2, CHRNA7, CYP11B2, DGAT1, DRD5, FDPS, HSD11B1, KCNH2, MME, Pde10a, SCN5A, SCN9A, SIGMAR1, SMO
2,5-octanedione	CCCC(=O)CCC(C)=O	ZF	AGTR2, DGAT1, FAP, HTR4, KCNH2, PDE10A, PDE4A, SCN9A, Sigmar1, TNKS
2,5-pyrrolidinedione	O=C1CCC(=O)N1	GR	CES2, Pde10a, SCN9A, Sigmar1, Slc6a2
2,6,9,9-tetramethyl-2,6,10-cycloundecatrien-1-one	C\C1=C\CC(C)(C)\C=C\C(=O)\C(C)=C/CC1	ZR	CYP11B1, FDPS, GPR88, HSD11B1, SCN9A, SLC6A2, TLR7
2,6-dimethylpyrazine	Cc1cncc(C)n1	ZF	CCR9, CES2, CHRNA7, CYP11B1, CYP11B2, DRD5, FDPS, GLS, HSD11B1, KCNH2, MME, P2RY14, PDE10A, SCN5A, SCN9A, SIGMAR1, SMO
2-acetyl-1-pyrroline	CC(=O)C1=NCCC1	GRR, ZF	CCR9, CES2, Chrna7, CYP11B2, DGAT1, DRD5, HSD11B1, MME, SCN9A, Sigmar1, SLC5A2, Slc6a2
2-acetyl-3-methylpyrazine	CC(=O)c1nccnc1C	PT	CCR9, CES2, CHRNA7, CYP11B2, DGAT1, DRD5, HTR4, Pde10a, SCN5A, SCN9A, Sigmar1, Slc6a2
2-aminoacetophenone	NCC(=O)c1ccccc1	GRR	CCR9, CES2, Chrna7, CYP11B2, DGAT1, DRD5, KCNH2, MME, Pde10a, SCN5A, SCN9A, Sigmar1
2-butanol	CCC(C)O	ZRR	Pde10a, SCN5A, SCN9A, SIGMAR1, Slc6a2
2-butyl-acetate	CCC(C)OC(C)=O	ZR, ZRR	CCR1, CTSS, CYP11B2, DGAT1, EZH2, FAP, Fdft1, HRH2, METAP2, MME, MTNR1B, NOS2, PDE10A, PDE4A, SCN9A, Sigmar1, SLC5A2, Slc6a2, Slc6a4
2-butyltetrahydro-furan	CCCCC1CCCO1	ZR	ACACB, AGTR2, ALOX5AP, CA12, CA9, CES1, CHRNA7, CMA1, CTSS, CYP11B1, CYP11B2, DGAT1, EPHX2, EZH2, F2, FDPS, folA, HPGDS, Hrh3, Hsd11b1, HTR4, KDM1A, METAP2, MME, PARP1, PDE10A, pol, POLG, PRMT5, Ptgs2, REN, SCN5A, SCN9A, SIGMAR1, SLC5A2, Slc6a2, Taar1, TNKS
2-dehydro-3-(3',4',5'-trimethoxyphenyl)-1-propanal	COc1cc(\C=C\C=O)cc(OC)c1OC	ZR	ADRA1D, ADRB1, AGTR1, AGTR2, AHR, Alox5, CCKAR, CCR9, CES2, Chrna7, CMA1, CYP11B1, CYP11B2, CYP1A1, DGAT1, DPP8, DRD2, GLS, GPR88, HDAC5, HDAC9, KCNH2, P2RY14, PDE10A, RARB, SCN9A, Sigmar1, Slc6a4, TNKS
2-dehydro-3-(3',4'-dimethoxyphenyl)-1-propanal	COc1ccc(\C=C\C=O)cc1OC	ZR	ADRA1D, ADRB1, Alox5, CCKAR, CCR9, CES2, CETP, CHRNA7, CYP11B2, CYP1A1, DGAT1, DPP8, DRD2, DRD4, GLS, GPR88, HDAC5, HDAC9, KCNH2, MDM4, P2RY14, PDE10A, RARB, SCN9A, Sigmar1, SLC5A2, Slc6a2, Slc6a4, TNKS
2'-deoxycytidine	Nc1ccn([C@H]2C[C@H](O)[C@@H](CO)O2)c(=O)n1	GRR	ADRA2B, APP, CHRNA7, CTSK, CYP11B1, CYP11B2, DGAT1, FDPS, GPR88, HSD11B1, KCNH2, NET, Pde10a, PRMT5, SCN5A, SCN9A, SIGMAR1, Slc6a2, Taar1
2-dodecanone	CCCCCCCCCCC(C)=O	PT	ALOX5AP, CMA1, DGAT1, FAP, HDAC5, HTR4, KCNH2, Mc4r, METAP2, PDE10A, SCN9A, Sigmar1, Slc6a2
2-dodecenal	CCCCCCCCC\C=C\C=O	ZRR	CMA1, CYP11B1, F2, HDAC5, HDAC9, HPSE, HSD11B1, KCNH2, Mc4r, PDE10A, SCN9A, SLC6A4
2-ethyl-1-hexanol	CCCCC(CC)CO	GR, PT, ZF	CMA1, SCN9A, Sigmar1
2-ethyl-3,5-dimethylpyrazine	CCc1ncc(C)nc1C	GRR	CCR9, CES2, CHRNA7, CMA1, CTSS, CYP11B2, DGAT1, FDPS, GLS, HDAC3, HDAC7, HSD11B1, KCNH2, P2RY14, PDE10A, SCN9A, SIGMAR1, SLC6A4, Taar1, TNKS
2-ethyl-3,6-dimethylpyrazine	CCc1nc(C)cnc1C	GRR	ACACB, APP, CA9, Cckbr, CCR9, CES2, CETP, CHRNA7, CMA1, CTSS, CYP11B1, CYP11B2, DRD5, FAAH, FDPS, GLS, HDAC3, HSD11B1, KCNH2, MME, P2RY14, Pde10a, SCN9A, SIGMAR1, SLC6A4, SMO, SPR, Taar1
2-furanmethanol	OCc1ccco1	GR, ZF	ACAT, CES2, CHRNA7, CYP11B1, CYP11B2, FDPS, GLS, HDAC7, HSD11B1, KCNH2, MME, NET, OXTR, P2RY14, PDE10A, SCN5A, SCN9A, SIGMAR1, Slc6a2
2-furanmethanol, acetate	CC(=O)OCc1ccco1	GR	CES2, CHRNA7, CYP11B1, CYP11B2, DGAT1, FDPS, GPR88, HSD11B1, KCNH2, MME, NET, P4HB, Pde10a, SCN5A, SCN9A, Sigmar1, Slc6a2
2-heptanol	CCCCCC(C)O	ZR, ZRR	CYP11B1, DGAT1, FDPS, PARP2, PDE10A, SCN5A, SCN9A, Sigmar1, Slc6a2
2-heptanone	CCCCCC(C)=O	GR, ZRR	DGAT1, FAP, GPR88, HTR4, Mc4r, METAP2, PDE10A, SCN9A, Sigmar1, SLC5A2, Slc6a2
2-hexenoic acid	CCC\C=C\C(O)=O	ZF	CES2, CYP11B1, DGAT1, MDM4, PDE4A, SCN9A, Sigmar1, SLC6A2
2-hydroxy-3-methyl-2-cyclopenten-1-one	CC1=C(O)C(=O)CC1	GR	CES2, CMA1, DGAT1, DRD5, MME, Pde10a, SCN9A, SIGMAR1, Slc6a2
2-hydroxy-5-methylbenzaldehyde	Cc1ccc(O)c(C=O)c1	GRR	ADRA1D, Alox5, CCR9, CES2, Chrm3, Chrna7, DGAT1, DRD5, HDAC5, KCNH2, MME, P2RY1, Pde10a, SCN9A, Sigmar1, TNKS
2-isobutyl-3-methoxypyrazine	COc1nccnc1CC(C)C	GRR	CES2, CHRNA7, CTSS, CYP11B2, CYP51, DGAT1, DRD5, FABP4, Fdft1, FDPS, GLS, KCNH2, MME, PDE10A, PDE4A, SCN5A, SCN9A, Sigmar1
2-isopropyl-3-methoxypyrazine	COc1nccnc1C(C)C	GR, GRR	CCR9, CES2, CHRNA7, CTSS, CYP11B2, DGAT1, DRD5, FDPS, GLS, HSD11B1, KCNH2, MME, P4HB, PDE10A, PTGS2, SCN5A, SCN9A, SIGMAR1
2-isopropyl-5-methylphenol	CC(C)c1ccc(C)cc1O	GRR	CES2, Chrna7, CMA1, DRD5, KCNH2, MME, P4HB, Pde10a, SCN5A, SCN9A, SIGMAR1, TNKS, TNKS2
2-methoxy phenol	COc1ccccc1O	GR, GRR, PT	ADRA1D, CCR9, CES2, Chrna7, CYP11B2, DGAT1, DRD5, KCNH2, MME, Pde10a, SCN5A, SCN9A, Sigmar1, Slc6a2, SMO, TNKS
2-methoxy-3-(1-methylethyl)-pyrazine	COc1nccnc1C(C)C	GR, GRR	CCR9, CES2, CHRNA7, CTSS, CYP11B2, DGAT1, DRD5, FDPS, GLS, HSD11B1, KCNH2, MME, P4HB, PDE10A, PTGS2, SCN5A, SCN9A, SIGMAR1
2-methoxy-3,5-dimethylpyrazine	COc1ncc(C)nc1C	ZF	APP, CCR9, CES2, CHRNA7, CYP11B2, DGAT1, DRD5, FABP4, FDPS, HSD11B1, HTR5A, KCNH2, MME, PDE10A, PDE4A, SCN9A, SIGMAR1, SMO
2-methoxy-4-methylphenol	COc1cc(C)ccc1O	GRR	ADRA1D, ADRB1, CCR9, CES2, Chrm3, Chrna7, CYP11B2, CYP1A1, DGAT1, GLS, KCNH2, MME, Pde10a, SCN9A, SIGMAR1, SMO, TNKS
2-methoxy-4-vinylphenol	COc1cc(C=C)ccc1O	CR, GR, ZR, ZRR	ADRA1D, Alox5, CCR9, CES2, CFD, Chrna7, Cnr1, CYP11B2, CYP1A1, DGAT1, GLS, HDAC5, KCNH2, MME, Pde10a, SCN9A, Sigmar1, Slc6a2, Slc6a4, SMO, TNKS
2-methoxyphenol	COc1ccccc1O	GR, GRR, PT	ADRA1D, CCR9, CES2, Chrna7, CYP11B2, DGAT1, DRD5, KCNH2, MME, Pde10a, SCN5A, SCN9A, Sigmar1, Slc6a2, SMO, TNKS
2-methyl furan	Cc1ccco1	GR	CA9, CCR9, CES2, CHRNA7, CYP11B1, CYP11B2, DRD5, GLS, HSD11B1, KCNH2, MME, P2RY14, P4HB, Pde10a, SCN5A, SCN9A, SIGMAR1, Slc6a2
2-methyl-1,4-benzenediol	Cc1cc(O)ccc1O	GR	Chrm3, Chrna7, Cnr1, CYP11B2, DGAT1, GLS, HSD11B1, KCNH2, MME, NET, Pde10a, SCN9A, Sigmar1, Slc6a2, SLC6A9, SMO, Taar1, TNKS, TNKS2
2-methyl-1-propanol	CC(C)CO	ZF	MME, Pde10a, SCN5A, SCN9A, SIGMAR1, Slc6a2
2-methyl-2-cyclopenten-1-one	CC1=CCCC1=O	GR	CCR9, CES2, CYP11B2, DGAT1, DRD5, HSD11B1, KCNH2, Pde10a, SCN5A, SCN9A, SIGMAR1
2-methyl-5-[1,2,2-trimethylcyclo-pentyl]phenol	Cc1ccc(cc1O)C1(C)CCCC1(C)C	ZR, ZRR	ADA, Adra1d, C5AR1, CA12, CA7, CA9, Chrna7, CMA1, CYP11B1, CYP11B2, Drd1, HDAC7, HSD11B1, HSP90B1, KCNH2, MME, NET, Pde10a, PRMT5, SCN9A, SIGMAR1, Slc6a2, SLC6A3, Slc6a4, Smo, Taar1, TNKS, TNKS2
2-methyl-6-hepten-1-ol	CC(CO)CCCC=C	ZRR	CAPN1, CTSA, CTSS, CYP11B1, DGAT1, HSD11B1, OXTR, Pde10a, PDE4A, PSMB8, SCN5A, SCN9A, Sigmar1, Slc6a2
2-methyl-6-methylene-2,7-octadienal	C\C(C=O)=C/CCC(=C)C=C	ZR	Chrna7, CTSS, CYP11B1, DGAT1, GPR88, HSD11B1, METAP2, PDE10A, PDE4A, SCN9A, Sigmar1
2-methylbutanal	CCC(C)C=O	GRR	ALOX5AP, APP, CCR1, CETP, CHRNA7, CTSK, EZH2, FAP, GPR88, GRM1, HDAC3, HPSE, METAP2, NAMPT, OPRL1, PDE10A, PDE4A, PRMT5, PTGES2, SCN9A, Sigmar1, SLC5A2, SLC6A4, Taar1, TNKS
2-methylbutanoic acid	CCC(C)C(O)=O	GRR	CTSS, DGAT1, MME, Pde10a, SCN9A, Sigmar1
2-methyl-butanol	CCC(C)CO	ZRR	MME, MTNR1B, Pde10a, SCN5A, SCN9A, SIGMAR1, SLC5A2, Slc6a2
2-methyl-H-pyrrole	Cc1ccc[nH]1	GR	CCR9, CES2, CHRNA7, CYP11B2, DRD5, GLS, KCNH2, MME, P2RY14, Pde10a, SCN5A, SCN9A, SIGMAR1
2-methyl-propanoic acid	CC(C)C(O)=O	ZF	DGAT1, MME, Pde10a, SCN9A, Sigmar1
2-methylpropyl propionate	CCC(=O)OCC(C)C	ZR	CES2, DGAT1, PDE4A, SCN9A, Sigmar1, Slc6a2
2-methylpyrazine	Cc1cnccn1	GR, ZF	CCR9, CES2, CHRNA7, CMA1, CYP11B1, CYP11B2, DRD5, FDPS, GLS, KCNH2, MME, PDE10A, SCN5A, SCN9A, SIGMAR1
2-nitro-benzenemethanol	OCc1ccccc1[N+]([O-])=O	ZR	CCR9, CES2, CYP11B1, CYP11B2, FDPS, GLS, KCNH2, Pde10a, SCN5A, SCN9A, SIGMAR1, Slc6a2
2-nonanol	CCCCCCCC(C)O	ZR, ZRR	CA12, CMA1, Cnr1, CYP11B1, DGAT1, FDPS, HDAC5, HDAC9, Hrh3, PARP2, PDE10A, PRMT5, SCN5A, SCN9A, Sigmar1, Slc6a3
2-nonanone	CCCCCCCC(C)=O	ZF, ZR, ZRR	ALOX5AP, CMA1, DGAT1, FAP, HDAC5, HTR4, KCNH2, Mc4r, METAP2, PDE10A, SCN9A, Sigmar1, Slc6a2
2-octanone	CCCCCCC(C)=O	ZR, ZRR	ALOX5AP, CMA1, DGAT1, FAP, HDAC5, HTR4, KCNH2, Mc4r, METAP2, PDE10A, SCN9A, Sigmar1, Slc6a2
2-paradol	CCCC(=O)CCc1ccc(O)c(OC)c1	ZRR	ADRA1D, AGTR2, Alox5, CCR9, CES2, Chrna7, CMA1, Cnr1, CYP11B2, CYP1A1, DGAT1, DPP8, DRD2, ERN1, FABP4, GLS, HDAC5, HDAC9, KCNH2, MDM4, MME, MTNR1B, P2RY14, PDE10A, SCN9A, Sigmar1, SLC5A2, Slc6a4, TNKS
2-pentyl furan	CCCCCc1ccco1	GR, PT, ZF	ACAT, ADA, AGTR2, CES1, CHRNA7, CTSK, CYP11B1, CYP11B2, FDPS, GLS, GPR84, GPR88, HDAC5, HDAC7, HSD11B1, KCNH2, MME, MTNR1B, NET, P4HB, PDE10A, PRMT5, Ptgs2, SCN5A, SCN9A, SIGMAR1, SLC5A2, Slc6a2, SLC6A4, SPR, Taar1, TNKS
2-pentyl-furan	CCCCCc1ccco1	GR, PT, ZF	ACAT, ADA, AGTR2, CES1, CHRNA7, CTSK, CYP11B1, CYP11B2, FDPS, GLS, GPR84, GPR88, HDAC5, HDAC7, HSD11B1, KCNH2, MME, MTNR1B, NET, P4HB, PDE10A, PRMT5, Ptgs2, SCN5A, SCN9A, SIGMAR1, SLC5A2, Slc6a2, SLC6A4, SPR, Taar1, TNKS
2-phenylethanol	OCCc1ccccc1	GRR, ZF	CCR9, CES2, CHRNA7, CYP11B1, CYP11B2, DRD5, GLS, HSD11B1, KCNH2, MME, P4HB, Pde10a, SCN5A, SCN9A, SIGMAR1
2-pinen-10-ol acetae	CC(=O)OCC1=CCC2CC1C2(C)C	ZR, ZRR	CYP11B2, DGAT1, FAP, HSD11B1, KCNH2, MME, PDE10A, PDE4A, SCN9A, Sigmar1, Slc6a2
2-pinen-4-one	CC1=CC(=O)C2CC1C2(C)C	ZR, ZRR	CES2, CYP11B2, DGAT1, DRD5, HSD11B1, NET, Pde10a, SCN9A, SIGMAR1, Slc6a2, TNKS
2-thujenal	CC(C)C12CC1C(C)C=C2C=O	ZRR	ADAMTS5, AVPR1A, CA12, Chrna7, CMA1, Cnr1, CYP11B2, DGAT1, FAP, HSD11B1, HSP90B1, KCNH2, MME, Pde10a, PDE4A, SCN5A, SCN9A, SIGMAR1, Slc6a2, SLC6A3, Taar1, TNKS, TNKS2
2-undecanone	CCCCCCCCCC(C)=O	PT, ZF, ZR, ZRR	ALOX5AP, CMA1, DGAT1, FAP, HDAC5, HTR4, KCNH2, Mc4r, METAP2, PDE10A, SCN9A, Sigmar1, Slc6a2
2-undecenal	CCCCCCCC\C=C\C=O	ZF	CMA1, CYP11B1, F2, HDAC5, HDAC9, HPSE, HSD11B1, KCNH2, Mc4r, PDE10A, SCN9A, SLC6A4
2-α-hydroxy-amorpha-4,7(11)-diene	CC1CCC(C2C=C(C)C[C@@H](O)C12)=C(C)C	PT	ADAMTS5, AGTR1, CA12, CA7, CA9, CES1, CETP, Chrna7, CMA1, Cnr1, CYP11B2, DGAT1, GPM3, Hmgcr, HSD11B1, HSP90B1, Htr2a, HTR5A, inhA, MME, Oprd1, PARP1, Pde10a, SCN9A, SIGMAR1, SLC5A2, Slc6a2, Taar1, TNKS
3-(3',4'-dihydroxy-5'-methoxyphenyl)-1-propanal	COc1cc(CCC=O)cc(O)c1O	ZR	ADRA1D, Alox5, CCR9, CES2, CYP11B2, CYP1A1, DGAT1, DPP8, HDAC9, KCNH2, MME, P2RY14, Pde10a, RARB, SCN9A, Slc6a4, TNKS
3-(3'-hydroxy-4',5'-dimethoxyphenyl)-1-propanal	COc1cc(CCC=O)cc(O)c1OC	ZR	ADRA1D, ADRB1, AGTR2, Alox5, CCR9, CES2, Chrna7, CMA1, CYP11B2, CYP1A1, DGAT1, DRD2, HDAC9, KCNH2, MME, Pde10a, SCN9A, TNKS
3-(4'-hydroxy-3',5'-dimethoxyphenyl)-1-propanal	COc1cc(CCC=O)cc(OC)c1O	ZR	ADRA1D, AGTR2, Alox5, CCR9, CES2, CYP11B2, CYP1A1, DGAT1, DPP8, GPR88, KCNH2, MME, Pde10a, RARB, SCN9A, Sigmar1, Slc6a4, TNKS
3-(4'-hydroxy-3'-methoxyphenyl)-1-propanal	COc1cc(CCC=O)ccc1O	ZR, ZRR	ADRA1D, ADRB1, Alox5, CCR9, CES2, Chrna7, CYP11B2, CYP1A1, DGAT1, DPP8, GLS, HDAC5, HDAC9, KCNH2, MDM4, MME, P2RY14, Pde10a, SCN9A, Sigmar1, Slc6a4, TNKS
3-(4'-hydroxyphenyl)-1-propanal	Oc1ccc(CCC=O)cc1	ZR	CCR9, CYP11B1, DGAT1, DPP8, KCNH2, MME, PDE10A, SCN5A, SCN9A, Sigmar1
3-(methylthio)propanal	CSCCC=O	GRR, ZF	SCN9A
3'-(γ,γ-dimethylallyl)-kievitone	CC(C)=CCc1c(O)ccc(C2COc3c(CC=C(C)C)c(O)cc(O)c3C2=O)c1O	GRR	ACAT, ADAMTS5, AGTR1, Alox5, C5AR1, CA9, CCR1, CETP, Chrm3, Chrna7, CMA1, Cnr1, Cnr2, CYP11B2, DGAT1, ERN1, EZH2, GPR84, HDAC5, HDAC7, Hrh3, HSD11B1, HSP90B1, HTR4, KCNH2, MME, NET, OXTR, Pde10a, PRMT5, SCN9A, Sigmar1, SLC5A2, Slc6a2, Slc6a4, SPR, Taar1, TNKS, TNKS2
3',3,4',5-tetrahydroxy-7-methoxyflavone	COc1cc(O)c2c(c1)oc(-c1ccc(O)c(O)c1)c(O)c2=O	CR, ZRR	ADRA1D, ADRB1, AGTR1, AGTR2, AHR, Alox5, CCR1, CES2, CETP, CFD, Chrna7, CMA1, CYP11B2, CYP1A1, DGAT1, DPP8, DRD2, ERN1, EZH2, F10, GLS, GPR88, HDAC5, HDAC9, HRH1, KCNH2, METAP2, MME, MTNR1B, NAMPT, NPY5R, Pde10a, PTGES2, RARB, SCN5A, SCN9A, Sigmar1, SLC5A2, Slc6a4, SMO, Taar1, TNKS, TNKS2
3',4',5-trihydroxy-3,7-dimethoxyflavone	COc1cc(O)c2c(c1)oc(-c1ccc(O)c(O)c1)c(OC)c2=O	CR	ADRA1D, ADRB1, AGTR1, AGTR2, AHR, Alox5, CCR9, CETP, CFD, Chrna7, CMA1, Cnr1, CYP11B2, CYP1A1, DGAT1, DPP8, DRD2, ERN1, EZH2, F10, GLS, GPR88, HDAC5, HDAC9, HRH1, KCNH2, METAP2, MME, MTNR1B, Pde10a, PTGES2, SCN9A, Sigmar1, SLC5A2, Slc6a4, SLC6A9, SMO, TNKS, TNKS2
3,4,5-trimethoxy cinnamic acid	COc1cc(\C=C\C(O)=O)cc(OC)c1OC	ZRR	ADRA1D, ADRB1, AGTR1, AGTR2, AHR, Alox5, CCR9, CES2, Chrna7, Cnr1, CTSS, CYP11B2, CYP1A1, DGAT1, DRD2, HDAC5, HDAC9, MDM4, PDE10A, PDE4A, SCN9A, Sigmar1, Slc6a2, Slc6a4, TNKS
3,4,5-trimethoxytoluene	COc1cc(C)cc(OC)c1OC	PT	ADRA1D, AGTR2, Alox5, CCR9, CES2, Chrna7, CMA1, CYP11B2, CYP1A1, DGAT1, GLS, KCNH2, P2RY14, Pde10a, RARB, SCN9A, SIGMAR1, TNKS
3',4',7-trihydroxyflavone	Oc1ccc2c(c1)oc(cc2=O)-c1ccc(O)c(O)c1	GRR	AGTR2, Alox5, Chrm3, Chrna7, CMA1, CYP11B2, CYP1A1, DGAT1, DPP8, DRD5, GLS, KCNH2, MAOB, MME, Pde10a, SCN9A, Sigmar1, SMO, TNKS, TNKS2
3',4'-dihydroxy-7-methoxyisoflavone	COc1ccc2c(c1)occ(-c1ccc(O)c(O)c1)c2=O	GRR	AGTR2, Alox5, CES1, Chrm3, Chrna7, CMA1, Cnr1, CYP11B2, DGAT1, DPP8, F10, KCNH2, METAP2, MME, MTNR1B, Pde10a, SCN9A, Sigmar1, TNKS
3,4-dihydroxycinnamyl alcohol	OC\C=C\c1ccc(O)c(O)c1	PT	ACE, ADRB1, Alox5, CFD, Chrna7, Cnr1, CYP11B1, CYP11B2, CYP1A1, DGAT1, DRD2, Faah, GLS, KCNH2, MME, P2RY1, Pde10a, SCN9A, Sigmar1, SMO, Taar1, TNKS
3,4-dihydroxyphenylethyl alcohol	OCCc1ccc(O)c(O)c1	CR	AGTR2, Alox5, CCR9, CES2, Chrm3, Chrna7, CYP11B2, CYP1A1, DGAT1, GLS, KCNH2, MME, P2RY14, Pde10a, SCN9A, Sigmar1, SLC5A2, TNKS
3,4'-dimethoxy-5-hydroxychalcone	COc1ccc(cc1)C(=O)\C=C\c1cc(O)cc(OC)c1	GRR	ache, ADRA1D, ADRB1, CCR9, CES1, CES2, CFD, Chrna7, CYP11B2, CYP1A1, DGAT1, DPP8, GLS, HDAC5, HDAC7, HDAC9, Pde10a, SCN9A, Sigmar1, SLC5A2, Slc6a2, Slc6a4, SMO, TNKS
3,4-dimethoxybenzenepropanal	COc1ccc(CCC=O)cc1OC	ZR, ZRR	ADRA1D, ADRB1, AGTR2, AHR, Alox5, CCKAR, CCR9, CES2, CYP11B2, CYP1A1, DGAT1, DPP8, DRD2, FABP4, GLS, HDAC5, HDAC9, HRH1, KCNH2, MAOB, MDM4, P2RY14, PDE10A, RARB, SCN9A, Sigmar1, SLC5A2, Slc6a4, SNCA, TNKS
3',5,5',7-tetrahydroxy-2',8-dimethoxyflavone	COc1c(O)cc(O)cc1-c1cc(=O)c2c(O)cc(O)c(OC)c2o1	SR	AGTR1, AGTR2, Alox5, Chrm3, Chrna7, CMA1, CYP11B2, CYP1A1, DGAT1, DPP8, DRD2, DRD5, GPR88, MDM4, Pde10a, SCN9A, Sigmar1, SLC6A9, TDO2, TNKS
3,5,7,2',6'-pentahydroxyflavone	Oc1cc(O)c2c(c1)oc(c(O)c2=O)-c1c(O)cccc1O	SR	Alox5, Chrna7, CMA1, CYP1A1, DGAT1, DPP8, EZH2, GPR88, HRH1, METAP2, MME, NPY5R, P2RY14, Pde10a, SCN9A, Sigmar1, TNKS
3,5-dihydroxy-6-methyl-2,3-dihydropyran-4-one	CC1=C(O)C(=O)C(O)CO1	GR, ZR	DGAT1, DRD5, GPR88, MME, Pde10a, SCN9A, Slc6a2
3,6,2',4',5'-pentahydroxyflavone	Oc1ccc2oc(c(O)c(=O)c2c1)-c1cc(O)c(O)cc1O	SR	Alox5, CMA1, CYP11B2, DGAT1, DRD5, KCNH2, MME, P2RY14, Pde10a, SCN9A, Sigmar1
3,6,7,2',6'-pentahydroxyflavanone	OC1C(Oc2cc(O)c(O)cc2C1=O)c1c(O)cccc1O	SR	CES1, Chrm3, Chrna7, CMA1, Cnr1, DGAT1, HSD11B1, METAP2, MME, OXTR, Pde10a, SCN9A, Sigmar1, TNKS
3,7-dimethyl-6-octen-1-ol	CC(CCO)CCC=C(C)C	PT, ZR, ZRR	AGTR1, AGTR2, CA14, Chrna7, CTSA, CTSK, CYP11B1, DGAT1, EZH2, FAP, GPR88, Htr7, MMP12, NAMPT, NOD2, OPRL1, OXTR, Pde10a, PDE4A, SCN9A, Sigmar1, Slc6a2
3,9-epoxy-p-mentha-3,8-diene	CC1CCc2c(C)coc2C1	ZR	ACAT, CA12, CA9, CES1, CHRNA7, CMA1, KCNH2, MME, MTNR1B, Pde10a, SCN5A, SCN9A, SIGMAR1, SLC5A2, Slc6a2, Taar1
3-[(E)-2-phenyl-1-propenyl]cyclohexanone	C\C(=C/C1CCCC(=O)C1)c1ccccc1	ZR	CCR9, Chrm3, Chrna7, CYP11B2, DGAT1, DRD5, FABP4, HSD11B1, KCNH2, MME, Pde10a, SCN9A, Sigmar1
3-acetoxy-3-dihydrodemethoxy-6-shogaol	CCCCC\C=C\C(CCc1ccc(O)cc1)OC(C)=O	ZR	AGTR2, Cnr1, CYP11B1, DGAT1, DPP8, Fdft1, FDPS, Hrh3, HTR4, KCNH2, OXTR, PDE10A, SCN9A, Sigmar1, SLC40A1, SLC6A4
3-acetyl-1-(3,4-dimethoxyphenyl)-5-ethyl-4,5-dihydro-7,8-dimethoxy-4-methylene-3H-2,3-benzodiazepine	CCC1c2cc(OC)c(OC)cc2C(=NN(C(C)=O)C1=C)c1ccc(OC)c(OC)c1	GR	ADAM17, Adra1a, Adra1d, AGTR1, AGTR2, Alox5, BIRC2, CA12, CCKAR, CCR1, CETP, CFD, Chrna7, CMA1, Cnr1, CYP11B2, DGAT1, DRD2, EGLN2, ERN1, EZH2, FAAH, Fdft1, FKBP1A, folA, GHSR, GLS, HDAC4, HDAC5, HDAC9, Hmgcr, HSD11B1, HSD17B2, IDO1, KCNH2, LTB4R, METAP2, MME, NAMPT, PARP1, Pde10a, PDE4B, PDE4D, PIK3CA, PIK3CD, PIK3CG, PMII, pol, PRMT5, QPCT, RARB, S1PR1, SCN9A, Sigmar1, SLC5A2, Slc6a2, Slc6a4, SL…
3-cyclohexene-1-methanol	OCC1CCC=CC1	GRR	BIRC2, CES1, CHRNA7, CYP11B2, DGAT1, Fdft1, HDAC7, HSD11B1, KCNH2, MME, MTNR1B, NET, PARP1, Pde10a, PRMT5, SCN9A, Sigmar1, SLC5A2, Slc6a2, SLC6A3, Slc6a4, Taar1
3-dihydro-[6]-demethoxyshogaol	CCCCC\C=C\C(O)CCc1ccc(O)cc1	ZR, ZRR	Cckbr, CMA1, Cnr1, CYP11B1, DGAT1, FDPS, HSD11B1, KCNH2, PARP2, PDE10A, SCN5A, SCN9A, Sigmar1, Slc6a3
3-ethyl-2-hydroxy-2-cyclopenten-1-one	CCC1=C(O)C(=O)CC1	GR	DGAT1, DRD5, Pde10a, SCN5A, SCN9A
3-ethylphenol	CCc1cccc(O)c1	GRR	CMA1, CYP11B1, CYP11B2, GLS, KCNH2, MME, NET, P2RY14, Pde10a, SCN5A, SCN9A, SIGMAR1, Slc6a2, TNKS
3-gingerdione	CCC(=O)CC(=O)CCc1ccc(O)c(OC)c1	ZR	AGTR2, CCR9, CES1, CES2, Chrna7, Cnr1, CYP11B2, CYP1A1, DGAT1, DRD2, ERN1, FABP4, GLS, HDAC5, HDAC9, HTR4, KCNH2, MME, MTNR1B, PDE10A, SCN9A, Sigmar1, SLC5A2, Slc6a2, Slc6a4, TNKS
3-gingerol	CC[C@H](O)CC(=O)CCc1ccc(O)c(OC)c1	ZR	Chrna7, CMA1, Cnr1, CYP11B2, CYP1A1, DGAT1, ERN1, GLS, HDAC5, HDAC9, KCNH2, METAP2, MME, PDE10A, SCN9A, Sigmar1, TNKS
3-hexen-1-ol	CC\C=C\CCO	ZRR	CYP11B1, OXTR, Pde10a, SCN9A, SLC6A2, TNKS
3-hexenal	CC\C=C\CC=O	ZF	AHR, CES2, CHRNA7, CYP11B2, KCNH2, OXTR, Pde10a, SCN9A, SIGMAR1, Slc6a2, Slc6a4, Taar1, TNKS
3-hydroxy glabrol	CC(C)=CCc1cc(ccc1O)[C@H]1Oc2c(CC=C(C)C)c(O)ccc2C(=O)[C@@H]1O	GRR	AGTR1, Alox5, CES1, CETP, Chrna7, CMA1, Cnr1, DGAT1, EZH2, HDAC5, HDAC7, HDAC9, HSD11B1, KCNH2, METAP2, MME, OXTR, Pde10a, SCN9A, Sigmar1, SLC6A2, SLC6A9, Taar1, TNKS
3-hydroxy-1-(4-hydroxy-3-methoxyphenyl)dec-4-ene	CCCCC\C=C\C(O)CCc1ccc(O)c(OC)c1	ZR	ADA, ADRB1, AGTR2, CES1, CES2, Chrna7, CMA1, Cnr1, CTSS, CYP11B1, CYP11B2, CYP1A1, DGAT1, FDPS, GLS, Gpr119, HDAC5, HDAC7, HDAC9, KCNH2, KIF11, METAP2, MME, PDE10A, protease, SCN9A, Sigmar1, TBXAS1, TNKS
3-hydroxy-2-butanone	CC(O)C(C)=O	ZF	DGAT1, Pde10a, SCN9A, Sigmar1, SLC5A2, Slc6a2
3-hydroxy-2-methyl-4H-pyran-4-one	Cc1occc(=O)c1O	GR	CCR9, CES2, Chrna7, CMA1, CYP11B2, DGAT1, DRD5, HSD11B1, MME, Pde10a, SCN9A, SIGMAR1, SMO
3'-hydroxy-4',5,7-trimethoxyflavone	COc1cc(OC)c2c(c1)oc(cc2=O)-c1ccc(OC)c(O)c1	CR	ADRB1, AGTR2, Alox5, Chrm3, Chrna7, CMA1, CYP11B2, CYP1A1, DGAT1, DPP8, DRD2, EZH2, GPR88, HPSE, HRH1, MME, Pde10a, RARB, SCN9A, Sigmar1, SLC5A2, SLC6A9, SMO, TNKS
3-hydroxy-4,5-dimethylfuran-2(5H)-one	CC1OC(=O)C(O)=C1C	GRR	ADRA2B, CYP11B1, DGAT1, GPR88, OXTR, Pde10a, SCN9A, SIGMAR1, Slc6a2
3-hydroxyglabrol I	CC(C)=CCc1cc(ccc1O)C1Oc2cc(CC=C(C)C)c(O)cc2C(=O)C1O	GRR	Alox5, C5AR1, CCR1, CES1, CETP, Chrna7, CMA1, Cnr1, DGAT1, EGLN2, EZH2, Faah, FDPS, GPR88, HDAC5, HDAC7, HDAC9, HRH1, HSD11B1, HSP90B1, KCNH2, METAP2, MME, OXTR, Pde10a, SCN9A, Sigmar1, Taar1, TNKS, TNKS2
3-hydroxylicochalcone E	COc1c(O)c(O)c(cc1\C=C\C(=O)c1ccc(O)cc1)[C@H](C)C(C)=C	GRR	ADRA1D, AGTR2, Alox5, Chrna7, CTSS, CYP11B2, DGAT1, MDM4, PDE10A, SCN9A, Sigmar1, SLC5A2, Slc6a4, TNKS
3-mercaptohexan-1-ol	CCCC(S)CCO	ZF	CA12, CA9, CYP11B1, Hsd11b1, NPY5R, Pde10a, SCN9A, SIGMAR1, Slc6a2
3-mercaptohexyl acetate	CCCC(S)CCOC(C)=O	ZF	CA12, CMA1, CYP11B1, CYP11B2, DGAT1, Hrh3, HTR4, METAP2, NAMPT, PDE4A, SCN9A, Sigmar1, SLC5A2, Slc6a2, TNKS
3-methoxy-2-(3-methylbut-2-enyl)-5-(2-pentyl)phenol	CCCC(C)c1cc(O)c(CC=C(C)C)c(OC)c1	GRR	AGTR1, AGTR2, Alox5, CCR1, CETP, Chrna7, CYP11B2, CYP1A1, DGAT1, DPP8, DRD2, EZH2, FAP, GPR88, HDAC9, MDM4, MME, OXTR, Pde10a, SCN9A, Sigmar1, SLC5A2, Slc6a2, Slc6a4, TNKS, TNKS2
3-methyl-1-butanol	CC(C)CCO	ZF, ZRR	CA14, Chrna7, MME, Pde10a, SCN9A, SIGMAR1, Slc6a2, SLC6A3
3-methyl-2,4-nonanedione	CCCCCC(=O)C(C)C(C)=O	GRR	AGTR1, CA12, CCR1, Cnr1, CYP11B1, DGAT1, EZH2, HDAC5, HDAC9, HRH2, Hrh3, HSP90B1, HTR4, Mc4r, METAP2, NAMPT, PARP1, PARP2, PDE10A, PDE4A, PMII, PRMT5, REN, SCN9A, Sigmar1, SLC5A2, Slc6a2, Slc6a4
3-methylbutanal	CC(C)CC=O	GRR	ADRA1D, EZH2, Pde10a, SCN5A, SCN9A, SLC6A2, SLC6A4
3-methylbutanoic acid	CC(C)CC(O)=O	GRR, ZF	DGAT1, DRD5, Pde10a, PDE4A, SCN9A, Sigmar1
3-methyl-butanoic acid	CC(C)CC(O)=O	GRR, ZF	DGAT1, DRD5, Pde10a, PDE4A, SCN9A, Sigmar1
3-methyl-butanol	CC(C)CCO	ZF, ZRR	CA14, Chrna7, MME, Pde10a, SCN9A, SIGMAR1, Slc6a2, SLC6A3
3-methylkaempferol	COc1c(oc2cc(O)cc(O)c2c1=O)-c1ccc(O)cc1	GRR	ADRA1D, ADRB1, AGTR2, Alox5, CCR9, CETP, Chrna7, CMA1, CYP11B2, CYP1A1, DGAT1, DPP8, DRD2, DRD5, ERN1, GLS, GPR88, KCNH2, MME, MTNR1B, Pde10a, RARB, SCN9A, Sigmar1, SLC5A2, Slc6a2, Slc6a4, SLC6A9, SMO, TNKS
3-octanol	CCCCCC(O)CC	ZF	ADA, CMA1, Cnr1, CTSK, CYP11B1, CYP11B2, DGAT1, FDPS, Mc4r, METAP2, NAMPT, PARP2, PDE10A, SCN9A, Sigmar1, Taar1, TNKS
3-octanone	CCCCCC(=O)CC	ZF	CA12, CCR1, CMA1, DGAT1, FAP, FDPS, HRH2, Hrh3, HTR4, Mc4r, METAP2, MME, NAMPT, PARP1, PDE10A, PDE4A, SCN9A, Sigmar1, Slc6a2, Taar1
3-OH licochalcone A	COc1c(O)c(O)c(cc1\C=C\C(=O)c1ccc(O)cc1)C(C)(C)C=C	GRR	ADRA1D, Alox5, CCR9, CFD, Chrna7, Cnr1, CYP11B2, CYP1A1, DGAT1, HDAC5, HDAC9, MTNR1B, Pde10a, SCN9A, Sigmar1, Slc6a2, Slc6a4, TNKS
3-O-methylglycyrol	COc1cc2oc(=O)c3c4ccc(O)cc4oc3c2c(OC)c1CC=C(C)C	GRR	ACE, ADRA1D, AGTR1, AGTR2, Akr1b1, Alox5, CCKAR, CETP, Chrna7, CTSA, CYP11B1, CYP11B2, CYP1A1, DGAT1, DPP8, DRD2, GPR88, HRH1, KCNH2, MDM4, OXTR, P2RY14, Pde10a, RARB, SCN9A, Sigmar1, SLC6A2, Slc6a4, TNKS
3'-prenylnaringenin	CC(C)=CCc1cc(ccc1O)-c1cc(=O)c2c(O)cc(O)cc2o1	GRR	ADRB1, AGTR2, Alox5, CETP, Chrm3, Chrna7, CMA1, CYP11B1, CYP11B2, CYP1A1, DGAT1, DPP8, DRD2, EZH2, FAAH, GPR88, HDAC5, HDAC9, HPSE, HRH1, HSD11B1, MME, MTNR1B, OXTR, Pde10a, PTGES2, SCN9A, Sigmar1, SLC5A2, Slc6a4, SMO, TNKS, TNKS2
4-(2,7,7-trimethylbicyclo(3.2.0)hept-2-en-1-yl)but-3-en-2-one	CC(=O)\C=C/C12C(CC1(C)C)CC=C2C	GR	ADRA1D, DGAT1, DRD5, FAP, GPR88, MME, Pde10a, SCN9A, Sigmar1, SLC5A2, Slc6a2
4-(3',4',5'-trimethoxyphenyl)-2-butanone	COc1cc(CCC(C)=O)cc(OC)c1OC	ZR	ADRA1D, AGTR2, Alox5, CES2, CYP11B2, CYP1A1, DGAT1, DRD2, HDAC9, KCNH2, MME, P2RY14, PDE10A, RARB, SCN9A, Sigmar1, Slc6a4, TNKS
4-(3',4'-dihydroxy-5'-methoxyphenyl)-2-butanone	COc1cc(CCC(C)=O)cc(O)c1O	ZR	ADRA1D, AGTR2, Alox5, Chrna7, CYP11B2, CYP1A1, DGAT1, DRD2, ERN1, HDAC9, KCNH2, MME, P2RY14, Pde10a, RARB, SCN9A, Sigmar1, SLC5A2, Slc6a4, TNKS
4-(3'-hydroxy-4',5'-dimethoxyphenyl)-2-butanone	COc1cc(CCC(C)=O)cc(O)c1OC	ZR	ADRA1D, AGTR2, Alox5, CCR9, Chrna7, CMA1, CYP11B2, CYP1A1, DGAT1, DRD2, ERN1, HDAC9, KCNH2, MME, Pde10a, SCN9A, Sigmar1, TNKS
4-(4'-hydroxy-3',5'-dimethoxyphenyl)-2-butanone	COc1cc(CCC(C)=O)cc(OC)c1O	ZR	ADRA1D, AGTR2, Alox5, CCR9, CES2, CYP11B2, CYP1A1, DGAT1, DRD2, KCNH2, MME, Pde10a, RARB, SCN9A, Sigmar1, Slc6a2, Slc6a4, TNKS
4-(4'-hydroxyphenyl)-2-butanone	CC(=O)CCc1ccc(O)cc1	ZR, ZRR	AGTR2, CCR9, CYP11B1, DGAT1, KCNH2, MME, P2RY14, Pde10a, SCN5A, SCN9A, Sigmar1
4-(4-hydroxyphenyl)-2-butanone	CC(=O)CCc1ccc(O)cc1	ZR, ZRR	AGTR2, CCR9, CYP11B1, DGAT1, KCNH2, MME, P2RY14, Pde10a, SCN5A, SCN9A, Sigmar1
4,4'-(1-methylethylidene)bis-phenol	CC(C)(c1ccc(O)cc1)c1ccc(O)cc1	GR	CCR9, CES2, Chrm3, Chrna7, CYP11B1, CYP11B2, DGAT1, DRD5, FDPS, HSD11B1, KCNH2, MME, NET, Pde10a, SCN5A, SCN9A, SIGMAR1, Slc6a2, SMO, TNKS
4',5-dihydroxy-2',3',7,8-tetramethoxylflavone	COc1cc(O)c2c(oc(cc2=O)-c2ccc(O)c(OC)c2OC)c1OC	CR	ADRA1D, ADRB1, AGTR2, Akr1b1, Alox5, CCR9, CFD, Chrm3, Chrna7, CMA1, CYP11B2, CYP1A1, DGAT1, DPP8, DRD2, DRD5, F10, GLS, GPR88, HRH1, KCNH2, MDM4, MME, P2RY14, Pde10a, SCN9A, Sigmar1, SLC6A9, TNKS
4',5-dihydroxy-7,8-dimethoxyflavone	COc1cc(O)c2c(oc(cc2=O)-c2ccc(O)cc2)c1OC	CR	ADRA1D, ADRB1, AGTR1, AGTR2, Akr1b1, Alox5, CCKAR, CCR9, CETP, CFD, Chrna7, CMA1, CYP11B2, CYP1A1, DGAT1, DPP8, DRD2, ERN1, F10, FAAH, GLS, GPR88, HDAC9, HRH1, KCNH2, MAOB, MDM4, MTNR1B, P2RY14, Pde10a, PTGES2, RARB, SCN9A, Sigmar1, SLC5A2, Slc6a4, SLC6A9, SMO, TNKS, TNKS2
4',7-dihydroxyflavone	Oc1ccc(cc1)-c1cc(=O)c2ccc(O)cc2o1	GRR	AGTR2, Chrm3, Chrna7, CMA1, CYP11B2, DGAT1, DPP8, DRD5, ESR2, GLS, KCNH2, MAOB, MME, Pde10a, SCN9A, Sigmar1, SMO, TNKS
4,7-dimethylbenzofuran	Cc1ccc(C)c2occc12	PT	CA9, CES2, CHRNA7, CMA1, CYP11B2, DRD5, GLS, HSD11B1, KCNH2, NET, P2RY14, Pde10a, SCN5A, SCN9A, SIGMAR1, Slc6a2, TNKS
4-allyl-2-methoxyphenol	COc1cc(CC=C)ccc1O	CR, GRR, PT, ZF, ZRR	ADRA1D, ADRB1, Alox5, CCR9, CES2, Chrna7, CYP11B2, CYP1A1, DGAT1, GLS, HDAC5, KCNH2, MME, Pde10a, RARB, SCN9A, Sigmar1, Slc6a4, SMO, TNKS
4-allylphenyl acetate	CC(=O)Oc1ccc(CC=C)cc1	ZR	AGTR2, Alox5, CCR9, CES2, Chrna7, CYP11B1, CYP11B2, DGAT1, FDPS, GLS, HDAC5, KCNH2, MME, Pde10a, RARB, SCN5A, SCN9A, Sigmar1, SMO
4-aminobenzoic acid	Nc1ccc(cc1)C(O)=O	ZRR	CCR9, CES1, CES2, Chrna7, CYP11B2, DGAT1, FDPS, KCNH2, MME, Pde10a, SCN5A, SCN9A, Sigmar1
4-gingerdiol	CCC[C@H](O)C[C@H](O)CCc1ccc(O)c(OC)c1	ZR, ZRR	ADA, ADRB1, Alox5, CES1, CES2, CMA1, Cnr1, CYP11B1, CYP11B2, CYP1A1, DGAT1, FDPS, GLS, Gpr119, HDAC5, HDAC7, HDAC9, KCNH2, MME, MTNR1B, PDE10A, SCN9A, Sigmar1, SLC5A2, SLC6A4, TNKS
4-gingerol	CCC[C@H](O)CC(=O)CCc1ccc(O)c(OC)c1	ZR, ZRR	CMA1, Cnr1, CYP11B2, DGAT1, DPP8, GLS, HDAC5, HDAC9, KCNH2, MME, PDE10A, SCN9A, Sigmar1, Slc6a2, TNKS
4-gingesulfonic acid	CCCC(CC(=O)CCc1ccc(O)c(OC)c1)S(O)(=O)=O	ZR	AGTR2, Chrna7, CMA1, Cnr1, CYP11B2, CYP1A1, DGAT1, DPP8, GLS, Gpr119, HDAC5, HDAC9, HTR4, METAP2, Pde10a, SCN9A, Sigmar1, TNKS
4'-hydroxy-2'',2''-dimethylpyrano[5'',6'':6,7]flavone	CC1(C)Oc2cc3oc(cc(=O)c3cc2C=C1)-c1ccc(O)cc1	GRR	AGTR2, Alox5, ALOX5AP, CA12, CA14, CA9, CCKAR, CETP, Chrm3, Chrna7, CMA1, CYP11B2, CYP1A1, DGAT1, DRD2, ERN1, FAAH, GPR88, Grm1, HPSE, HRH1, HSD11B1, HSP90B1, Htr7, KEAP1, MAOB, MME, MTNR1B, NAMPT, NET, NPY5R, OXTR, Pde10a, SCN9A, Sigmar1, SLC5A2, Slc6a2, Slc6a4, SLC6A9, SMO, Taar1, TNKS, TNKS2
4-hydroxy-2,5-dimethylfuran-3(2H)-one	CC1OC(C)=C(O)C1=O	GRR	CYP11B1, DGAT1, DRD5, GPR88, Pde10a, SCN5A, SCN9A, Sigmar1, Slc6a2
4-hydroxy-3-methoxybenzaldehyde	COc1cc(C=O)ccc1O	GR, GRR, ZR	ADRA1D, ADRB1, Alox5, CCR9, CES2, Chrm3, Chrna7, Cnr1, CYP11B2, CYP1A1, DGAT1, DRD5, KCNH2, MME, Pde10a, SCN9A, Sigmar1, Slc6a2, Slc6a4, SMO, TNKS
4-hydroxy-3-methoxy-benzaldehyde	COc1cc(C=O)ccc1O	GR, GRR, ZR	ADRA1D, ADRB1, Alox5, CCR9, CES2, Chrm3, Chrna7, Cnr1, CYP11B2, CYP1A1, DGAT1, DRD5, KCNH2, MME, Pde10a, SCN9A, Sigmar1, Slc6a2, Slc6a4, SMO, TNKS
4-hydroxy-3-methoxybenzenepropanal	COc1cc(CCC=O)ccc1O	ZR, ZRR	ADRA1D, ADRB1, Alox5, CCR9, CES2, Chrna7, CYP11B2, CYP1A1, DGAT1, DPP8, GLS, HDAC5, HDAC9, KCNH2, MDM4, MME, P2RY14, Pde10a, SCN9A, Sigmar1, Slc6a4, TNKS
4-hydroxy-4-methyl-4h-naphthalen-1-one	CC1(O)C=CC(=O)c2ccccc12	ZF	CCR9, CES2, DGAT1, FDPS, HSD11B1, METAP2, MME, OXTR, Pde10a, SCN9A, SIGMAR1
4-hydroxybenzoic acid	OC(=O)c1ccc(O)cc1	GR, GRR, SR, ZF, ZRR	CCR9, CES2, DGAT1, DRD5, KCNH2, MME, Pde10a, SCN9A, Sigmar1, SMO
4-isogingerol	CCCC(=O)CC(O)CCc1ccc(O)c(OC)c1	ZR, ZRR	ADA, Alox5, CES1, Chrna7, CMA1, Cnr1, CYP11B2, CYP1A1, DGAT1, GLS, Gpr119, HDAC5, HDAC9, KCNH2, METAP2, MME, MTNR1B, PDE10A, SCN9A, Sigmar1, TNKS
4-methoxy-2-methylcinnamic acid	COc1ccc(\C=C\C(O)=O)c(C)c1	PT	CCR9, CES1, CES2, Chrna7, CYP11B2, DGAT1, GLS, HDAC5, HDAC7, HDAC9, KCNH2, MME, Pde10a, SCN9A, Sigmar1, Slc6a2, Slc6a4, TNKS
4-methyl-2-hexanol	CCC(C)CC(C)O	ZF	CYP11B1, DGAT1, GPR88, MME, PDE10A, SCN5A, SCN9A, Sigmar1, SLC5A2, Slc6a2
4-methyl-phenol	Cc1ccc(O)cc1	PT	CCR9, CES2, CYP11B1, CYP11B2, DGAT1, DRD5, FDPS, HSD11B1, KCNH2, MME, NET, Pde10a, SCN5A, SCN9A, Sigmar1, Slc6a2, SMO
4'-O-methylglycybenzofuran	COc1cc(O)c(-c2oc3cc(O)ccc3c2C)c(OC)c1CC=C(C)C	GRR	AGTR1, AGTR2, Alox5, CCKAR, CETP, Chrna7, CYP11B1, CYP11B2, CYP1A1, DGAT1, DPP8, DRD2, ERN1, FABP4, GPR88, HDAC2, HRH1, Htr7, KEAP1, LPAR1, MAOB, NOTUM, P2RY14, Pde10a, PIK3CA, SCN9A, Sigmar1, Slc6a4, TNKS, TNKS2
4-pregnen-20β-ol-3-one	C[C@H](O)[C@H]1CC[C@H]2[C@@H]3CCC4=CC(=O)CC[C@]4(C)[C@H]3CC[C@]12C	GR	ACACA, CA12, CA9, Chrna7, CMA1, Cnr2, CTSS, CYP11B2, DGAT1, F2, Hrh3, HSD11B1, HSP90B1, Htr2c, MME, NAMPT, NPY5R, PARP1, Pde10a, PDE4A, PYGL, REN, SCN9A, Sigmar1, SLC5A2, Slc6a2, Slc6a3, Taar1, TNKS
4-terpineol	CC(C)C1(O)CCC(C)=CC1	PT, ZR, ZRR	CA12, CA14, CYP11B2, HSD11B1, MME, NET, PARP1, Pde10a, SCN9A, SIGMAR1, Slc6a2, Slc6a3, TNKS
4-vinylguaiacol	COc1cc(C=C)ccc1O	CR, GR, ZR, ZRR	ADRA1D, Alox5, CCR9, CES2, CFD, Chrna7, Cnr1, CYP11B2, CYP1A1, DGAT1, GLS, HDAC5, KCNH2, MME, Pde10a, SCN9A, Sigmar1, Slc6a2, Slc6a4, SMO, TNKS
4-vinylpyrogallol monomethyl ether	COc1ccc(C=C)c(O)c1O	ZR	Alox5, CCR9, CES2, Chrna7, CYP11B2, DGAT1, FDPS, KCNH2, MME, Pde10a, SCN9A, Sigmar1, TNKS
4-vinylsyringol	COc1cc(C=C)cc(OC)c1O	ZR	ADRA1D, Alox5, CCR9, CES2, Chrna7, CYP11B2, DGAT1, GPR88, Pde10a, RARB, SCN9A, Sigmar1, Slc6a2, SMO, TNKS
5-(4'-hydroxy-3'-methoxyphenyl)-3-hydroxy-1-pentanal	COc1cc(CCC(O)CC=O)ccc1O	ZR	ACE, ADRA1D, ADRB1, AKR1B1, Alox5, CES1, CES2, CFD, Chrna7, Cnr1, CYP11B1, CYP11B2, CYP1A1, DGAT1, Fdft1, GLS, HDAC5, HDAC7, HDAC9, KCNH2, KIF11, LTB4R, MTNR1B, Pde10a, SCN9A, Sigmar1, SLC6A4, TNKS
5-(4'-hydroxy-3'-methoxyphenyl)-pent-2-en-1-al	COc1cc(CC\C=C\C=O)ccc1O	ZR	ADRA1D, ADRB1, Alox5, CCR9, CES2, CYP11B2, CYP1A1, DGAT1, DPP8, DRD2, GLS, HDAC5, HDAC9, KCNH2, MDM4, MME, P2RY14, Pde10a, SCN9A, Sigmar1, Slc6a4, TNKS
5,2',5'-trihydroxy-6,7,8-trimethoxyflavone	COc1c(O)c2c(oc(cc2=O)-c2cc(O)ccc2O)c(OC)c1OC	SR	Alox5, Chrna7, CMA1, CYP11B2, DGAT1, DPP8, DRD5, GPR88, HRH1, NPY5R, Pde10a, SCN9A, Sigmar1, TNKS
5,2',6'-trihydroxy-7,8-dimethoxyflavone	COc1cc(O)c2c(oc(cc2=O)-c2c(O)cccc2O)c1OC	SR	ADRA1D, ADRB1, AGTR1, Akr1b1, Alox5, CFD, Chrm3, Chrna7, CMA1, CYP11B2, CYP1A1, DGAT1, DPP8, DRD2, DRD5, GLS, HDAC9, HRH1, KCNH2, MDM4, MTNR1B, P2RY14, Pde10a, SCN9A, Sigmar1, Slc6a4, SLC6A9, TNKS, TNKS2
5,2'-dihydroxy-6,7,8,6'-tetramethoxy flavone	COc1cccc(O)c1-c1cc(=O)c2c(O)c(OC)c(OC)c(OC)c2o1	SR	ADRA1D, AGTR1, AGTR2, Akr1b1, Alox5, CCKAR, CETP, CFD, Chrm3, Chrna7, CMA1, CTSA, CYP11B2, CYP1A1, DGAT1, DRD2, DRD5, EZH2, GLS, GPR88, HDAC9, MDM4, P2RY14, Pde10a, SCN9A, Sigmar1, SLC6A9, Taar1, TNKS, TNKS2
5,2'-dihydroxy-6,7,8-trimethoxy flavone	COc1c(O)c2c(oc(cc2=O)-c2ccccc2O)c(OC)c1OC	SR	Adra1b, AGTR1, AGTR2, Alox5, Chrna7, CMA1, CYP11B2, CYP1A1, DGAT1, DPP8, DRD5, GLS, GPR88, MME, P2RY14, Pde10a, SCN9A, SIGMAR1, SLC6A9, TNKS
5,6,7-trihydroxy flavone	Oc1cc2oc(cc(=O)c2c(O)c1O)-c1ccccc1	SR	ACACB, ACAT, AGTR2, Alox5, Chrm3, Chrna7, CMA1, CYP11B1, CYP11B2, DGAT1, DRD5, GLS, HRH1, KCNH2, MME, OXTR, P2RY14, Pde10a, SCN5A, SCN9A, Sigmar1, SMO, TNKS, TNKS2
5,7,2',5'-tetrahydroxy-8,6'-dimethoxyflavone	COc1c(O)ccc(O)c1-c1cc(=O)c2c(O)cc(O)c(OC)c2o1	SR	AGTR1, AGTR2, Alox5, CFD, Chrm3, Chrna7, CMA1, CYP11B2, CYP1A1, DGAT1, DRD2, DRD5, F10, GLS, MDM4, MTNR1B, Pde10a, SCN9A, Sigmar1, SLC6A9, TNKS, TNKS2
5,7,2',6'-tetrahydroxyflavone	Oc1cc(O)c2c(c1)oc(cc2=O)-c1c(O)cccc1O	SR	Chrm3, Chrna7, CMA1, CYP11B1, DGAT1, DPP8, EZH2, GLS, HDAC5, HDAC7, HSP90B1, MDM4, MME, OXTR, Pde10a, SCN9A, Sigmar1, SMO, TNKS, TNKS2
5,7,2'-trihydroxy-6-methoxyflavone	COc1c(O)cc2oc(cc(=O)c2c1O)-c1ccccc1O	SR	AGTR2, Alox5, Chrm3, Chrna7, CMA1, CYP11B1, CYP11B2, CYP1A1, DGAT1, DRD5, GPR88, MME, P2RY14, Pde10a, SCN9A, SIGMAR1, TNKS
5,7,2'-trihydroxyflavone	Oc1cc(O)c2c(c1)oc(cc2=O)-c1ccccc1O	SR	ADRB1, Alox5, CES2, Chrm3, Chrna7, CMA1, CYP11B1, CYP1A1, DGAT1, DPP8, DRD5, EZH2, GLS, GPR88, METAP2, MME, P2RY14, Pde10a, SCN9A, Sigmar1, SMO, TNKS
5,7,2'-trihydroxyisoflavone	Oc1cc(O)c2c(c1)occ(-c1ccccc1O)c2=O	GRR	CES1, Chrm3, Chrna7, DGAT1, HSD11B1, KCNH2, METAP2, MME, OXTR, Pde10a, SCN9A, Sigmar1, SLC6A9, TNKS
5,7,3,2',6'-pentahydroxy flavanone	OC1C(Oc2cc(O)cc(O)c2C1=O)c1c(O)cccc1O	SR	AGTR1, CA9, Cckbr, CES1, Chrm3, Chrna7, Cnr1, CTSK, DGAT1, DPP8, Faah, FAP, GPR88, Hrh3, HSD11B1, HSP90B1, HTR4, KCNH2, METAP2, MME, Oprd1, OXTR, Pde10a, SCN9A, Sigmar1, Slc6a2, SPR
5,7,3-trihydroxy-4'-methoxy flavone	COc1ccc(cc1)-c1oc2cc(O)cc(O)c2c(=O)c1O	SR	ADRA1D, AGTR1, AGTR2, AHR, Alox5, CCR9, CES2, CETP, CFD, Chrna7, CMA1, CYP11B2, CYP1A1, DGAT1, DPP8, DRD2, ERN1, GLS, GPR88, HRH1, KCNH2, MME, MTNR1B, NAMPT, Pde10a, PTGES2, RARB, SCN5A, SCN9A, Sigmar1, SLC5A2, Slc6a2, Slc6a4, SLC6A9, SMO, Taar1, TNKS
5,7,4'-trihydroxy 3-methoxyflavone	COc1cc(ccc1O)-c1cc(=O)c2c(O)cc(O)cc2o1	GRR, ZF	ADRA1D, ADRB1, AGTR2, Alox5, CETP, Chrm3, Chrna7, CMA1, CYP11B1, CYP11B2, CYP1A1, DGAT1, DRD2, EZH2, GLS, HDAC5, HDAC9, HRH1, HTR4, MME, OPRM1, Pde10a, RARB, SCN9A, Sigmar1, SLC5A2, Slc6a2, SLC6A9, SMO, TNKS
5,7,4'-trihydroxy dihydroisoflavone	Oc1ccc(cc1)-c1coc2cc(O)cc(O)c2c1=O	GRR	AGTR2, Alox5, CES1, Chrm3, Chrna7, CYP11B2, DGAT1, DPP8, FAP, GPR88, KCNH2, MME, MTNR1B, OXTR, Pde10a, SCN9A, Sigmar1, Slc6a2, SMO, TNKS
5,7,4'-trihydroxy-3'(3-methylbut-2-enyl)-3-methoxyflavone	COc1c(oc2cc(O)cc(O)c2c1=O)-c1ccc(O)c(CC=C(C)C)c1	GRR	ACE, ADRA1D, ADRB1, AGTR1, AGTR2, Alox5, CCR1, CCR9, CETP, Chrm3, Chrna7, CMA1, CYP11B2, CYP1A1, DGAT1, DPP8, DRD2, ERN1, EZH2, GPR88, HDAC5, HDAC9, HRH1, KCNH2, MDM4, MME, MTNR1B, OXTR, Pde10a, PTGES2, SCN9A, Sigmar1, SLC5A2, Slc6a4, TNKS, TNKS2
5,7,4'-trihydroxy-6,8-dieprenylioflavone	CC(C)=CCc1c(O)c(CC=C(C)C)c2occ(-c3ccc(O)cc3)c(=O)c2c1O	GRR	ADORA1, ADRA2B, AGTR1, AGTR2, Alox5, CETP, Chrm3, CYP11B2, DGAT1, DRD5, ERN1, GPR88, HSD11B1, KCNH2, MME, MTNR1B, NET, OXTR, Pde10a, PTGES2, RARB, SCN9A, Sigmar1, Slc6a2, TNKS
5,7,4'-trihydroxy-8-methoxy flavone	COc1c(O)cc(O)c2c1oc(cc2=O)-c1ccc(O)cc1	SR	ADRB1, AGTR1, AGTR2, Akr1b1, Alox5, CCKAR, CCR9, CETP, Chrm3, Chrna7, CMA1, CYP11B2, CYP1A1, DGAT1, DRD2, ERN1, F10, FAAH, GLS, GPR88, HRH1, KCNH2, MAOB, MDM4, MTNR1B, OXTR, Pde10a, RARB, SCN9A, Sigmar1, SLC5A2, Slc6a4, SLC6A9, SMO, TDO2, TNKS, TNKS2
5,7,6'-trihydroxy-8,2'-dimethoxyflavone	COc1cccc(O)c1-c1cc(=O)c2c(O)cc(O)c(OC)c2o1	SR	ACE, ADRA1D, AGTR1, Akr1b1, Alox5, CCKAR, CETP, CFD, Chrm3, Chrna7, CMA1, CTSA, CYP11B2, CYP1A1, DGAT1, DRD2, DRD5, GLS, HDAC9, MDM4, P2RY14, Pde10a, SCN9A, Sigmar1, SLC6A9, TNKS, TNKS2
5,7,8-trihydroxy flavone	Oc1cc(O)c2c(oc(cc2=O)-c2ccccc2)c1O	SR	Akr1b1, Alox5, Chrm3, Chrna7, CMA1, CYP11B2, CYP1A1, DGAT1, DRD2, DRD5, ERN1, F10, Faah, GLS, HRH1, KCNH2, MME, P2RY14, Pde10a, SCN9A, Sigmar1, SLC6A9, TNKS, TNKS2
5,7-dihydroxy flavone	Oc1cc(O)c2c(c1)oc(cc2=O)-c1ccccc1	SR	ACAT, ADRB1, AGTR2, Alox5, Chrm3, Chrna7, CMA1, CYP11B1, CYP11B2, CYP1A1, DGAT1, DRD2, EZH2, Faah, GLS, HDAC5, HDAC7, HRH1, HSD11B1, KCNH2, MDM4, MME, OXTR, Pde10a, SCN9A, Sigmar1, SLC6A9, SMO, TNKS, TNKS2
5,7-dihydroxy-2',3',6,8-tetramethoxyflavone	COc1cccc(-c2cc(=O)c3c(O)c(OC)c(O)c(OC)c3o2)c1OC	SR	ADRA1D, ADRB1, AGTR1, AGTR2, Alox5, CCR9, Chrm3, Chrna7, CMA1, CYP11B2, CYP1A1, DGAT1, DRD2, DRD5, GLS, HRH1, KCNH2, MDM4, MME, P2RY14, Pde10a, SCN9A, SIGMAR1, TNKS
5,7-dihydroxy-3',4'-dimethoxyflavone	COc1ccc(cc1OC)-c1cc(=O)c2c(O)cc(O)cc2o1	CR	ADRA1D, ADRB1, AGTR1, AGTR2, Alox5, CETP, Chrm3, Chrna7, CYP11B2, CYP1A1, DGAT1, DPP8, DRD2, EZH2, FAAH, GPR88, HDAC9, HRH1, HTR4, MDM4, MME, Pde10a, RARB, SCN9A, Sigmar1, SLC5A2, Slc6a4, SLC6A9, SMO, TNKS
5,7-dihydroxy-6,8-dimethoxy flavone	COc1c(O)c(OC)c2oc(cc(=O)c2c1O)-c1ccccc1	SR	AGTR2, Alox5, CCR9, Chrm3, Chrna7, CMA1, CYP11B2, CYP1A1, DGAT1, DRD2, DRD5, FABP4, GLS, HRH1, KCNH2, MDM4, MME, P2RY14, Pde10a, SCN9A, Sigmar1, TNKS, TNKS2
5,7-dihydroxy-6-methoxyflavone	COc1c(O)cc2oc(cc(=O)c2c1O)-c1ccccc1	SR	ACACB, AGTR2, Alox5, CETP, CFD, Chrm3, Chrna7, CMA1, CYP11B2, CYP1A1, DGAT1, DRD2, DRD5, GLS, HRH1, MME, P2RY14, Pde10a, SCN9A, Sigmar1, SMO, TNKS, TNKS2
5,7-dihydroxy-8-methoxy flavone	COc1c(O)cc(O)c2c1oc(cc2=O)-c1ccccc1	CR, SR	AGTR1, AGTR2, Alox5, CETP, Chrm3, Chrna7, CMA1, CYP11B2, CYP1A1, DGAT1, DRD2, DRD5, ERN1, F10, Faah, GLS, HRH1, KCNH2, MDM4, MME, MTNR1B, P2RY14, Pde10a, SCN9A, Sigmar1, SLC6A9, TNKS, TNKS2
5,7-dihydroxyflavanone	Oc1cc(O)c2C(=O)CC(Oc2c1)c1ccccc1	GRR	ADAMTS5, CA12, CA14, CA9, CES1, Chrna7, Cnr1, CTSK, DGAT1, HSD11B1, HSP90B1, Htr7, KCNH2, MME, Oprd1, OXTR, Pde10a, SCN5A, SCN9A, Sigmar1, Slc6a2, Taar1, TNKS2
5,7-dodecadiyn-1,12-diol	OCCCCC#CC#CCCCCO	GR	AGTR2, CHRNA7, CTSK, DGAT1, METAP2, NAMPT, PARP1, Pde10a, RARB, SCN9A, Sigmar1
5,8,2'-trihydroxy-6,7-dimethoxyflavone	COc1c(O)c2oc(cc(=O)c2c(O)c1OC)-c1ccccc1O	SR	AGTR1, AGTR2, Alox5, Chrna7, CMA1, CYP11B2, CYP1A1, DGAT1, DRD5, GLS, GPR88, HRH1, KCNH2, MDM4, MME, P2RY14, Pde10a, SCN9A, SIGMAR1, TNKS
5,8-dihydroxy-6,7-dimethoxyflavone	COc1c(O)c2oc(cc(=O)c2c(O)c1OC)-c1ccccc1	SR	AGTR2, Alox5, Chrm3, Chrna7, CMA1, CYP11B2, CYP1A1, DGAT1, DRD2, DRD5, GLS, HRH1, KCNH2, MDM4, MME, P2RY14, Pde10a, SCN9A, Sigmar1, TNKS
5,9-undecadien-2-one, 6,10-dimethyl-	CC(C)=CCC\C(C)=C\CCC(C)=O	ZF	ADRA1D, AGTR2, CYP1A1, DGAT1, DRD5, FAP, GPR88, Pde10a, PDE4A, SCN9A, Sigmar1, TNKS
5-butyldihydro-2(3H)-furanone	CCCCC1CCC(=O)O1	ZF	AGTR1, CES1, CYP11B1, DGAT1, FDPS, GPR88, Hrh3, HSD11B1, KCNH2, MME, MTNR1B, OXTR, PDE10A, SCN5A, SCN9A, Sigmar1, SLC5A2, Slc6a2, Taar1
5-ethyldihydro-2(3H)-furanone	CCC1CCC(=O)O1	GR, GRR, ZF	CETP, CMA1, CTSS, DGAT1, FDPS, GPR88, HSD11B1, MTNR1B, OXTR, PDE10A, PTGES2, SCN5A, SCN9A, Sigmar1, SLC5A2, Slc6a2, Taar1, TNKS
5-gingerol	CCCC[C@H](O)CC(=O)CCc1ccc(O)c(OC)c1	ZR	Alox5, CES1, Chrna7, CMA1, Cnr1, CYP11B2, DGAT1, DRD2, ERN1, GLS, HDAC5, HDAC7, HDAC9, KCNH2, METAP2, MME, PDE10A, SCN9A, Sigmar1, SLC5A2, Slc6a2, Slc6a4, TNKS
5-hydroxy-1-(4-dihydroxy-3-methoxyphenyl)-7-(3,4-dihydroxyphenyl)-3-heptanone	COc1cc(CCC(=O)CC(O)CCc2ccc(O)c(O)c2)ccc1O	ZR, ZRR	Alox5, CCR9, CFD, Chrna7, CMA1, Cnr1, CYP11B2, CYP1A1, DGAT1, GLS, HDAC5, HDAC9, KCNH2, MME, PDE10A, SCN9A, Sigmar1, TNKS
5-hydroxy-1,7-bis(4-hydroxy-3-methoxyphenyl)hept-6-ene-3-one	COc1cc(CCC(=O)CC(O)\C=C\c2ccc(O)c(OC)c2)ccc1O	ZR	ACE, ADRA1D, ADRB1, Alox5, CCR9, CES2, CFD, Chrna7, CMA1, Cnr1, CYP11B2, CYP1A1, DGAT1, DPP8, DRD2, ERN1, FABP4, GLS, HDAC5, HDAC9, KCNH2, MDM4, MME, PDE10A, SCN9A, Sigmar1, SLC5A2, Slc6a4, TNKS
5-hydroxy-7-(4-hydroxyphenyl)-1-(4-hydroxy-3-methoxyphenyl)-3-heptanone	COc1cc(CCC(=O)CC(O)CCc2ccc(O)cc2)ccc1O	ZR	Chrna7, Cnr1, CYP11B2, DGAT1, DPP8, FABP4, Fdft1, GLS, HDAC5, HDAC7, HDAC9, KCNH2, MME, PDE10A, SCN9A, Sigmar1, SLC6A4, TNKS
5-hydroxy-7,8-dimethoxyflavone	COc1cc(O)c2c(oc(cc2=O)-c2ccccc2)c1OC	SR	ACE, ADRA1D, ADRB1, AGTR1, AGTR2, Akr1b1, Alox5, CETP, CFD, Chrm3, Chrna7, CYP11B2, CYP1A1, DGAT1, DRD2, DRD5, ERN1, F10, FABP4, GLS, HDAC9, HRH1, KCNH2, MDM4, MTNR1B, P2RY14, Pde10a, SCN9A, Sigmar1, SLC5A2, Slc6a4, SLC6A9, TNKS, TNKS2
5-hydroxymethylfurfural	OCc1ccc(C=O)o1	PT	ACAT, CHRNA7, CYP11B1, CYP11B2, ERN1, FABP4, GPR88, HSD11B1, KCNH2, MME, OXTR, P2RY14, PDE10A, SCN9A, SIGMAR1, Slc6a2, Slc6a4, TNKS
5-isopropyl-2-methylphenol	CC(C)c1ccc(C)c(O)c1	GRR	ADA, Chrm3, Chrna7, CMA1, Cnr1, CYP11B2, DRD5, GLS, HDAC5, KCNH2, MME, NET, P4HB, Pde10a, SCN5A, SCN9A, SIGMAR1, Slc6a3, TNKS, TNKS2
5-methyl-1,3-dimethoxybenzene	COc1cc(C)cc(OC)c1	PT	Alox5, CCR9, CES2, Chrna7, CYP11B2, DGAT1, GLS, GPR88, HDAC5, KCNH2, P2RY14, P4HB, PDE10A, SCN9A, SIGMAR1, Slc6a4, SMO, TNKS
5-methyl-2-furancarboxaldehyde	Cc1ccc(C=O)o1	GR, ZF	CCR9, CES2, CHRNA7, CYP11B2, DRD5, ERN1, FABP4, GLS, GPR88, HDAC3, HSD11B1, KCNH2, MAOB, MME, P2RY14, P4HB, Pde10a, SCN5A, SCN9A, SIGMAR1, Slc6a2, SMO, TNKS
5-methyl-2-furan-carboxaldehyde	Cc1ccc(C=O)o1	GR, ZF	CCR9, CES2, CHRNA7, CYP11B2, DRD5, ERN1, FABP4, GLS, GPR88, HDAC3, HSD11B1, KCNH2, MAOB, MME, P2RY14, P4HB, Pde10a, SCN5A, SCN9A, SIGMAR1, Slc6a2, SMO, TNKS
5-methyl-2-hexanone	CC(C)CCC(C)=O	ZR, ZRR	MME, Pde10a, PDE4A, SCN9A, Sigmar1, Slc6a2
5-phenyl-2(5H)-furanone	O=C1OC(C=C1)c1ccccc1	GR	CCR9, CES2, CHRNA7, FDPS, GLS, KCNH2, Pde10a, SCN5A, SCN9A, SIGMAR1, Slc6a2
5'-prenylbutein	CC(C)=CCc1cc(\C=C\C(=O)c2ccc(O)cc2O)cc(O)c1O	GRR	AGTR2, Alox5, BIRC2, CCKAR, CCR1, Chrna7, Cnr1, CTSK, CYP11B2, CYP1A1, DGAT1, DPP8, ERN1, EZH2, Faah, FAP, HDAC5, HDAC7, HDAC9, HSP90B1, METAP2, MME, Pde10a, SCN9A, Sigmar1, SLC5A2, Slc6a2, Slc6a4, Taar1, TNKS
5'-prenyllicodione	CC(C)=CCc1cc(C(=O)CC(=O)c2ccc(O)cc2)c(O)cc1O	GRR	ADRB1, AGTR2, BIRC2, CA14, CA4, CCR9, CES1, CES2, Chrm3, Chrna7, Cnr1, CYP11B2, CYP1A1, DGAT1, EPHX1, ERN1, EZH2, FAP, HDAC4, HDAC5, HDAC7, HDAC9, HRH2, HTR4, KCNH2, MME, MTNR1B, OXTR, Pde10a, SCN9A, Sigmar1, SLC5A2, Slc6a2, Slc6a4, SLC6A9, TNKS, TNKS2
6-(4'-hydroxy-3'-methoxyphenyl)-2-nonyl-2-hydroxytetrahydropyran	CCCCCCCCCC1(O)CCCC(O1)c1ccc(O)c(OC)c1	ZR	Ache, ADA, ADAMTS5, Adra1d, AGTR1, Alox5, CA12, CA14, CA2, CA5A, CA5B, CA7, CA9, CD38, CES1, CETP, CMA1, Cnr1, Cnr2, CTSK, CYP11B1, CYP11B2, DGAT1, EGLN1, EGLN2, ERN1, FAAH, Fdft1, FDPS, FKBP1A, GHSR, GLS, Gpr119, GPR88, HDAC5, HDAC7, HDAC9, Hmgcr, Hrh3, HSD11B1, HSP90B1, IDH1, KCNH2, KIF11, MAP3K12, METAP2, MME, MMP13, NAMPT, NET, PARP1, PARP2, PDE10A, PIK3CD, PLA2G4A, PMII, pol, PRMT5, protease…
6-aldehydo-isoophiopogonone	Cc1c(O)c(C=O)c(O)c2c1occ(Cc1ccc3OCOc3c1)c2=O	GRR	ache, Adra1a, Adra1b, AGTR1, AGTR2, Alox5, CCR1, CES1, CETP, CFD, Chrna7, CMA1, CYP11B2, DGAT1, ERN1, GLS, GPR84, HDAC3, HDAC5, HDAC9, Hmgcr, HRH1, HSD11B1, Htr7, KCNH2, KIF11, METAP2, MME, NOTUM, OXTR, P2RY14, Pde10a, SCN9A, SIGMAR1, SLC5A2, Slc6a4, SLC6A9, Taar1, TNKS
6-dehydro-6-gingerol	CCC\C=C\[C@H](O)CC(=O)CCc1ccc(O)c(OC)c1	ZR	Chrna7, Cnr1, CYP11B2, CYP1A1, DGAT1, DPP8, FABP4, GLS, HDAC5, HDAC9, KCNH2, MDM4, METAP2, MME, PDE10A, SCN9A, Sigmar1, SLC6A4, TNKS
6-dimethylallyleriodictyol	CC(C)=CCc1c(O)cc2O[C@@H](CC(=O)c2c1O)c1ccc(O)c(O)c1	GRR	ADAMTS5, AGTR1, AGTR2, Alox5, C5AR1, CA12, CA9, CCR1, CETP, Chrna7, CMA1, Cnr1, CTSA, CYP11B1, CYP11B2, DGAT1, ERN1, EZH2, GPR88, HDAC5, HRH1, Hrh3, HSD11B1, HSP90B1, METAP2, MGLL, NAMPT, NPY5R, Oprd1, OXTR, Pde10a, PIK3CA, PMII, SCN9A, Sigmar1, Slc6a2, SLC6A3, SLC6A4, Taar1, TNKS, TNKS2
6-gingerdiol, cyclic methyl orthoester	CCCCCC1CC(CCc2ccc(O)c(OC)c2)OC(C)(OC)O1	ZR	ACAT, Ache, ADA, Adra1d, AGTR1, AGTR2, Alox5, CES1, CETP, CMA1, Cnr1, CYP11B1, CYP11B2, DGAT1, ERN1, ESR2, FDPS, GLS, GPR84, HDAC5, HDAC9, HSD11B1, HTR4, KCNH2, KIF11, METAP2, MME, MTNR1B, OPRD1, OXTR, PDE10A, PRMT5, PTGES2, SCN5A, SCN9A, SIGMAR1, SLC5A2, Slc6a2, Slc6a4, Taar1, TNKS, TNKS2
6-gingerdione	CCCCCC(=O)CC(=O)CCc1ccc(O)c(OC)c1	ZR, ZRR	ADRB1, AGTR2, BIRC2, CES1, CES2, Chrna7, CMA1, Cnr1, CYP11B2, CYP1A1, DGAT1, DPP8, DRD2, ERN1, GLS, HDAC5, HDAC7, HDAC9, HTR4, KCNH2, Mc4r, MME, PDE10A, PLA2G4A, QPCT, SCN9A, Sigmar1, SLC5A2, Slc6a2, Slc6a4, SMO, TNKS
6-gingerol	CCCCC[C@H](O)CC(=O)CCc1ccc(O)c(OC)c1	ZR, ZRR	CES1, CMA1, Cnr1, CYP11B2, DGAT1, DRD2, ERN1, GLS, HDAC5, HDAC7, HDAC9, KCNH2, MME, PDE10A, SCN9A, Sigmar1, SLC5A2, Slc6a2, Slc6a4, TNKS
6-hydroxy-6-shogaol	CCCCC(O)\C=C\C(=O)CCc1ccc(O)c(OC)c1	ZR	ACE, ADA, AGTR2, BIRC2, CES1, Chrna7, CMA1, Cnr1, CYP11B2, DGAT1, DRD2, FABP4, Fdft1, GLS, HDAC5, HDAC7, HDAC9, KCNH2, METAP2, MME, MTNR1B, PDE10A, QPCT, SCN9A, Sigmar1, Slc6a2, SMO, TNKS, TNKS2
6-isogingerol	CCCCCC(=O)CC(O)CCc1ccc(O)c(OC)c1	ZR	ADA, AGTR1, BIRC2, CES1, Chrna7, CMA1, Cnr1, CYP11B2, DGAT1, DRD2, Fdft1, FDPS, GLS, Gpr119, HDAC5, HDAC7, HDAC9, KCNH2, KIF11, MAP3K12, METAP2, MME, MTNR1B, PDE10A, PLA2G4A, SCN9A, Sigmar1, SLC6A4, TBXAS1, TNKS
6-isoshogaol	CCCCCC(=O)\C=C\CCc1ccc(O)c(OC)c1	ZR	ache, ADRB1, AGTR1, AGTR2, CCR9, CES1, CES2, Chrm3, Chrna7, CMA1, Cnr1, CYP11B2, CYP1A1, DGAT1, DPP8, DRD2, EPHX1, FAP, HDAC5, HDAC9, HRH2, HTR4, KCNH2, METAP2, MME, MTNR1B, PDE10A, SCN9A, Sigmar1, SLC5A2, Slc6a2, TNKS
6-methoxy-1-acetonaphthone	COc1ccc2c(cccc2c1)C(C)=O	PT	ache, ADRB1, AGTR2, AHR, BCHE, CA9, CCKAR, CCR9, CES1, CES2, Chrm3, Chrna7, CMA1, Cnr1, CYP11B2, CYP1A1, DGAT1, DPP8, EPHX1, F10, GLS, HDAC3, HDAC5, HDAC7, HDAC8, HDAC9, KCNH2, Maob, P2RY14, PDE10A, SCN9A, Sigmar1, SLC5A2, Slc6a2, Slc6a4, TNKS
6-methyl-3-pyridinol	Cc1ccc(O)cn1	GR	CCR9, CES2, CHRNA7, DGAT1, DRD5, FDPS, HSD11B1, HTR5A, KCNH2, MME, Pde10a, SCN5A, SCN9A, Sigmar1, SMO
6-methyl-5-hepten-2-one	CC(C)=CCCC(C)=O	ZF, ZR, ZRR	ADRA1D, AGTR2, CYP1A1, DGAT1, DRD5, FAP, GPR88, HTR4, Pde10a, PDE4A, SCN9A, Sigmar1
6-octen-1-ol, 3,7-dimethyl-, forma	CC(CCOC=O)CCC=C(C)C	GR	ADRA1D, AGTR1, AGTR2, Alox5, Chrna7, CTSK, CYP11B1, CYP1A1, DGAT1, DRD2, EZH2, FAP, GPR88, HPSE, HSP90B1, HTR4, Htr7, MDM4, METAP2, NAMPT, PDE10A, PDE4A, PMII, PSMB5, PSMB8, SCN9A, Sigmar1, Slc6a2, Slc6a4, TNKS
6-paradol	CCCCCCCC(=O)CCc1ccc(O)c(OC)c1	ZR, ZRR	ache, ADA, ADRB1, AGTR2, BIRC2, CCR9, CES1, CES2, Chrna7, CMA1, Cnr1, CYP11B2, CYP1A1, DGAT1, DPP8, DRD2, EPHX1, ERN1, FDPS, GLS, HDAC5, HDAC7, HDAC9, HTR4, KCNH2, Mc4r, METAP2, MME, PDE10A, PLA2G4A, QPCT, SCN9A, Sigmar1, SLC5A2, Slc6a2, Slc6a4, TNKS
6-shogaol	CCCCC\C=C\C(=O)CCc1ccc(O)c(OC)c1	ZR, ZRR	AGTR2, CCR9, CES2, Chrna7, CMA1, Cnr1, CYP11B2, CYP1A1, DGAT1, DPP8, DRD2, FABP4, FAP, HDAC5, HDAC9, KCNH2, MDM4, METAP2, MME, PDE10A, QPCT, SCN9A, Sigmar1, TNKS
7,2'-dihydroxyflavone	Oc1ccc2c(c1)oc(cc2=O)-c1ccccc1O	GRR	Chrm3, Chrna7, CMA1, CYP11B2, DGAT1, DRD5, GLS, MME, P2RY14, Pde10a, SCN9A, SIGMAR1, TNKS
7,8-dihydroxyflavone	Oc1ccc2c(oc(cc2=O)-c2ccccc2)c1O	GRR	AGTR2, Alox5, CFD, Chrm3, Chrna7, CMA1, CYP11B2, CYP1A1, DGAT1, DRD5, FABP4, GLS, HRH1, KCNH2, MME, P2RY14, Pde10a, SCN9A, SIGMAR1, SMO, TNKS, TNKS2
7-methoxy-2',4'-dihydroxyisoflavone	COc1ccc2c(c1)occ(-c1ccc(O)cc1O)c2=O	GRR	ACAT, Alox5, Chrna7, CMA1, DGAT1, F10, GLS, GPR88, HDAC5, HDAC7, HSD11B1, HSP90B1, KCNH2, METAP2, MME, NPY5R, P4HB, Pde10a, PRMT5, SCN5A, SCN9A, Sigmar1, SLC6A9, TNKS
7-O-methyllicoricidin	COc1cc2OC[C@H](Cc2c(OC)c1CC=C(C)C)c1ccc(O)c(CC=C(C)C)c1O	GRR	ACAT, AGTR1, AGTR2, Alox5, CCR1, CETP, Chrna7, CMA1, CYP11B1, CYP11B2, DGAT1, FABP4, GPR88, HDAC2, HDAC9, HSD11B1, KCNH2, MME, MTNR1B, OXTR, P2RY14, Pde10a, SCN9A, Sigmar1, SLC5A2, Slc6a2, Slc6a4, Taar1, TNKS
7-O-methylluteone	COc1cc2occ(-c3ccc(O)cc3O)c(=O)c2c(O)c1CC=C(C)C	GRR	ACE, AGTR1, AGTR2, Alox5, CCR1, CETP, CTSK, CYP11B2, DGAT1, DPP8, ERN1, EZH2, GPR88, HRH1, HSD11B1, HSP90B1, KCNH2, METAP2, MME, MTNR1B, OXTR, P2RY14, Pde10a, PRMT5, SCN9A, Sigmar1, SLC5A2, SLC6A2, SLC6A4, Taar1, TNKS
8(E)-decene-4,6-diyne-1-O-β-D-glucopyranoside	C\C=C\C#CC#CCCCO[C@@H]1O[C@H](CO)[C@@H](O)[C@H](O)[C@H]1O	GR	ACACA, ADAM17, AGTR1, AGTR2, AKR1C3, Avpr1a, CA14, CCKAR, CETP, Chrna7, CTSK, CYP11B2, DGAT1, DPP4, EDNRA, ENPP2, Fdft1, Gpr119, GPR88, Hrh3, HSD11B1, HSP90AA1, HSP90AB1, HSP90B1, Htr2a, Htr7, IDO1, KEAP1, LTA4H, MAP3K14, Mapk1, MDM2, METAP2, MME, MMP13, MMP8, NAMPT, NOTUM, OPRL1, PARP1, PDE10A, PDE4A, PIK3CA, PIK3CD, PIK3CG, PYGL, QPCT, SCN9A, Sigmar1, SLC5A2, SLC6A2, Slc6a4, Taar1, TNKS, XIAP
8-cedren-13-ol	CC1CCC2C(C)(CO)C3CC12CC=C3C	ZRR	CA12, CA14, CA9, Chrna7, CYP11B2, DGAT1, Hrh3, HSD11B1, HSP90B1, KCNH2, MME, NET, OXTR, PARP1, Pde10a, PDE4A, SCN9A, SIGMAR1, Slc6a2, Slc6a3, SLC6A9, Taar1, TNKS
8-dimethylallyleriodictyol	CC(C)=CCc1c(O)cc(O)c2C(=O)C[C@H](Oc12)c1ccc(O)c(O)c1	GRR	ADAMTS5, AGTR1, AGTR2, Alox5, CCR1, CETP, Chrna7, Cnr1, CTSA, CTSK, DGAT1, DPP8, EGLN2, ERN1, EZH2, GPR88, HDAC5, Hrh3, HSD11B1, HSP90B1, METAP2, MTNR1B, NAMPT, OXTR, Pde10a, PIK3CA, PIK3CG, PMII, PRMT5, SCN9A, Sigmar1, Slc6a2, SLC6A3, Slc6a4, Taar1, TNKS, TNKS2
8-oxocoptisine	O=c1n2CCc3cc4OCOc4cc3-c2cc2ccc3OCOc3c12	CR	ACACB, ACAT, ache, ADORA1, Adra1a, AGTR1, AGTR2, Alox5, ALOX5AP, C5AR1, CA12, CA7, CA9, CES1, CETP, CFD, Chrna7, CMA1, CYP11B2, DGAT1, DPP4, ERN1, EZH2, FDPS, GLS, GPR84, Hcrtr1, HDAC5, Hmgcr, HRH1, Hrh3, HSD11B1, HSD17B2, HSP90AB1, HSP90B1, IMPDH2, KCNH2, KIF11, METAP2, MME, NAMPT, NOTUM, NPY5R, Pde10a, PDE3A, PGR, PKLR, pol, POLG, PRMT5, RARG, SCN5A, SCN9A, SIGMAR1, SLC5A2, Slc6a4, SLC6A9, Taar…
8-oxyberberrubine	COc1ccc2cc3-c4cc5OCOc5cc4CCn3c(=O)c2c1O	CR	ACACB, Adra1a, AGTR2, Alox5, CETP, Chrna7, CMA1, CYP11B2, DGAT1, DRD2, folA, GPR88, HRH1, HSD11B1, KEAP1, MME, NOTUM, NPY5R, Pde10a, RARB, RARG, SCN9A, Sigmar1, SLC5A2, Taar1, TNIK, TNKS
abiochanin A	COc1ccc(cc1)-c1coc2cc(O)cc(O)c2c1=O	GRR	AGTR1, AGTR2, Alox5, CETP, Chrm3, Chrna7, CYP11B2, DGAT1, DPP8, DRD2, ERN1, GPR88, HSD11B1, HSP90B1, MME, MTNR1B, OXTR, Pde10a, RARB, SCN9A, Sigmar1, SLC5A2, Slc6a2, SLC6A9, SMO
abyssinone II	CC(C)=CCc1cc(ccc1O)C1CC(=O)c2ccc(O)cc2O1	GRR	AAK1, ACAT, ADAMTS5, Alox5, CA12, CA7, CCR1, CETP, Chrna7, CMA1, Cnr1, CTSK, DGAT1, EGLN2, ERN1, EZH2, FAAH, GPR88, HDAC5, HRH1, Hrh3, HSD11B1, HSP90B1, IDH1, KCNH2, METAP2, MGLL, MME, NAMPT, NPY5R, OXTR, Pde10a, PDE2A, PIK3CA, PIK3CG, PMII, PRMT5, PTGES, SCN5A, SCN9A, Sigmar1, SLC5A2, Slc6a2, SLC6A3, SLC6A4, Taar1, TNKS, TNKS2
acacetin	COc1ccc(cc1)-c1cc(=O)c2c(O)cc(O)cc2o1	SR	ADRB1, AGTR1, AGTR2, AHR, Alox5, ALOX5AP, CCKAR, CCR9, CETP, CFD, Chrm3, Chrna7, CMA1, CYP11B1, CYP11B2, CYP1A1, DGAT1, DPP8, DRD2, ERN1, EZH2, F10, FAAH, GLS, GPR88, HDAC5, HDAC7, HDAC9, HRH1, HSD11B1, MME, MTNR1B, NAMPT, Pde10a, RARB, SCN9A, Sigmar1, SLC5A2, Slc6a4, SLC6A9, SMO, TNKS, TNKS2
acetaldehyde acetal of 6-gingerdiol	CCCCCC1CC(CCc2ccc(O)c(OC)c2)OC(C)O1	ZR	ACACB, ACAT, Ache, ADA, AGTR1, AGTR2, Alox5, BIRC2, CA12, CA2, CA9, CES1, CES2, CMA1, Cnr1, CYP11B1, CYP11B2, CYP1A1, DGAT1, ERN1, FDPS, GLS, HDAC5, HDAC7, HDAC9, HTR4, KCNH2, METAP2, MME, MTNR1B, OPRD1, Pde10a, pol, protease, SCN5A, SCN9A, SIGMAR1, SLC5A2, Slc6a2, Slc6a4, SLC6A9, Taar1, TNKS
aceteugenol	COc1cc(CC=C)ccc1OC(C)=O	ZF, ZR	ADRA1D, ADRB1, Alox5, CCR9, CES2, Cnr1, CYP11B2, CYP1A1, DGAT1, DPP8, DRD2, GLS, HDAC5, HDAC9, KCNH2, MDM4, P2RY14, PDE10A, RARB, SCN9A, Sigmar1, SLC5A2, Slc6a2, Slc6a4, TNKS
acetic acid	CC(O)=O	ZF	CES2, DGAT1, DRD5, SCN9A, Sigmar1, Slc6a2
acetone	CC(C)=O	ZF, ZRR	CES2, DRD5, Pde10a, SCN9A, Sigmar1, Slc6a2
acetophenone	CC(=O)c1ccccc1	ZF	CCR9, CES2, Chrna7, CYP11B2, DGAT1, DRD5, KCNH2, MME, P2RY14, Pde10a, SCN5A, SCN9A, Sigmar1
acetovanillone	COc1cc(ccc1O)C(C)=O	ZR	ADRA1D, Alox5, CCR9, CES2, CFD, Chrna7, CMA1, CYP11B2, DGAT1, DRD5, KCNH2, MME, Pde10a, SCN5A, SCN9A, Sigmar1, SLC5A2, Slc6a2, SMO, TNKS
acetoxy-4-gingerol	CCC[C@@H](CC(=O)CCc1ccc(O)c(OC)c1)OC(C)=O	ZR, ZRR	ADRA1D, AGTR2, Cnr1, CYP11B2, CYP1A1, DGAT1, DPP8, DRD2, GLS, HDAC5, HDAC9, KCNH2, MDM4, MME, PDE10A, SCN9A, Sigmar1, SLC5A2, Slc6a2, Slc6a4, TNKS
acorenone B	CC(C)[C@@H]1CC[C@H](C)C11CC=C(C)C(=O)C1	ZRR	CA12, CA14, CA2, CA4, CA7, CA9, CES1, Chrna7, CMA1, Cnr1, CTSS, CYP11B2, DGAT1, DPP4, DRD5, DRTS, DYR, F10, GPM3, Hrh3, HSD11B1, HSP90B1, METAP2, MME, NAMPT, NPY5R, Pde10a, PDE4A, pol, SCN9A, Sigmar1, Slc6a3, SLC6A9, SMO, TNKS, TNKS2
adenine	Nc1ncnc2[nH]cnc12	GR, PT, ZF, ZR	CCR9, CES2, CHRNA7, CTSS, CYP11B1, CYP11B2, DGAT1, DRD5, FDPS, HSD11B1, KCNH2, MME, NET, PDE10A, SCN5A, SCN9A, SIGMAR1, Slc6a2, SMO, TNKS
all-(E)-farnesyl acetate	CC(C)=CCC\C(C)=C\CC\C(C)=C\COC(C)=O	ZRR	ADRA1D, AGTR2, CHRNA7, CTSS, CYP11B1, DGAT1, DRD5, F2, FAP, GPR88, HTR4, Pde10a, PDE4A, SCN9A, Sigmar1, TNIK, TNKS
allolicoisoflavone B	CC1(C)Oc2c(ccc(O)c2C=C1)-c1coc2cc(O)cc(O)c2c1=O	GRR	ACAT, ADAMTS5, AGTR1, Alox5, C5AR1, CA12, CA9, CCR1, CETP, Chrm3, Chrna7, Cnr1, CTSK, CYP11B1, DGAT1, EGLN1, ERN1, EZH2, GPR84, GPR88, HDAC5, HDAC7, HDAC9, HRH1, Hrh3, HSD11B1, HSP90B1, METAP2, MME, NAMPT, NET, OXTR, Pde10a, PMII, PRMT5, SCN9A, Sigmar1, SLC5A2, Slc6a2, SLC6A9, Taar1, TNKS, TNKS2
angustone B	CC(C)=CCc1c(O)cc2occ(-c3ccc4OC(C)(C)C=Cc4c3O)c(=O)c2c1O	GRR	AAK1, ADAMTS5, AGTR1, AGTR2, Alox5, BRS3, C5AR1, CA12, CA2, CA9, CAPN1, CCR1, CETP, CHRM4, Chrna7, CRHR1, CTSA, CTSD, CTSK, CYP11B1, CYP11B2, DGAT1, DHFR, ERN1, EZH2, GPR88, HDAC5, HDAC9, Hmgcr, HPSE, HRH1, Hrh3, HSD11B1, HSP90B1, Htr7, LTA4H, METAP2, MME, MMP12, MTNR1A, NAMPT, NET, NOTUM, NPY5R, Oprd1, OXTR, PARP1, Pde10a, PIK3CG, PMII, PRMT5, PSMB8, SCN9A, Sigmar1, SLC5A2, Slc6a2, SLC6A3, Slc6a…
apigenin	Oc1ccc(cc1)-c1cc(=O)c2c(O)cc(O)cc2o1	GRR, SR, ZF, ZRR	ADRB1, AGTR2, Alox5, CES1, Chrm3, Chrna7, CMA1, CYP11B1, CYP11B2, CYP1A1, DGAT1, DPP8, DRD2, FAAH, GLS, GPR88, HDAC5, HDAC7, HDAC9, HSD11B1, HTR4, KCNH2, MME, MTNR1B, OXTR, Pde10a, SCN9A, Sigmar1, SLC6A9, SMO, TNKS, TNKS2
apocynol	COc1cc(ccc1O)C(C)O	CR	ADRB1, Alox5, CCR9, CES2, Chrna7, Cnr1, CYP11B2, DGAT1, FDPS, GLS, HDAC5, HDAC9, KCNH2, MME, Pde10a, SCN9A, Sigmar1, SMO, TNKS
aromadendrene oxide-(2)	C[C@@H]1CC[C@@H]2[C@@H]1[C@H]1[C@@H](CC[C@@]22CO2)C1(C)C	GR	ACACA, ACACB, Ache, ADAMTS4, ALOX5AP, AR, AVPR1A, BRD2, BRD4, C5AR1, CCR1, CETP, CHRNA7, CMA1, CNR1, Cnr2, CTSS, DGAT1, DHFR, Drd1, DYR, EGLN2, ENPP2, EPHX2, ERN1, F11, F2, GNRHR, GPM3, HPGDS, HRH1, Hsd11b1, Htr2a, IDH1, KCNH2, KDM1A, KIF11, KRAS, METAP2, MKNK2, NA, NAMPT, NOTUM, NPY5R, P2RY1, PDE2A, PDE4A, PGR, POLG, PTGDR, PTGES, PTGES2, ROS1, SCN5A, SCN9A, SIGMAR1, SLC6A3, SSTR5, Taar1, TACR1,…
asaricin	COc1cc2OCOc2cc1CC=C	PT	Adra1a, ADRA1D, AGTR1, Alox5, CES2, CETP, CHRNA7, CYP11B1, CYP11B2, CYP1A1, DGAT1, DRD2, ERN1, FDPS, GLS, GPR88, HDAC5, HDAC9, HRH1, KCNH2, LPAR1, MME, P2RY14, PDE10A, RARB, SCN5A, SCN9A, Sigmar1, SLC5A2, Slc6a2, Slc6a4, Taar1, TNKS
ascorbic acid	OC[C@H](O)[C@H]1OC(=O)C(O)=C1O	ZF	CYP11B1, DGAT1, HSD11B1, METAP2, MME, Pde10a, SCN9A, Sigmar1
aspartic acid	N[C@@H](CC(O)=O)C(O)=O	GRR	Chrna7, DGAT1, Pde10a, SCN9A, Sigmar1
atractylon	Cc1coc2C[C@@]3(C)CCCC(=C)[C@@H]3Cc12	PT	ACAT, C5AR1, CA12, CA9, CETP, CHRNA7, CMA1, CYP11B2, ESR2, HDAC5, Hmgcr, Hrh3, HSD11B1, IMPDH2, MME, NET, P2RY14, PDE7A, PRMT5, PTGES, Ptgs2, SCN9A, SIGMAR1, SLC5A2, Slc6a2, SLC6A3, Slc6a4, Taar1, TLR7, TNKS, TOP1, VDR
benzaldehyde	O=Cc1ccccc1	GRR, PT, ZF	ADRA1D, CCR9, CES2, CHRNA7, CYP11B1, CYP11B2, DGAT1, DRD5, FDPS, HSD11B1, KCNH2, Pde10a, SCN5A, SCN9A, Sigmar1
benzeneacetaldehyde	O=CCc1ccccc1	GRR, PT, ZF, ZR	CCR9, CES2, CYP11B1, CYP11B2, DRD4, FABP4, GLS, KCNH2, MME, Pde10a, SCN5A, SCN9A, SIGMAR1
benzoic acid	OC(=O)c1ccccc1	ZF, ZRR	CCR9, CES2, Chrna7, CYP11B2, DGAT1, DRD5, GLS, MME, Pde10a, SCN5A, SCN9A, Sigmar1
benzoic acid derivative	COC(=O)c1cccc(O)c1	GRR	CCR9, CES2, Chrm3, Chrna7, Cnr1, CYP11B2, DGAT1, FABP4, GLS, HDAC5, HDAC9, KCNH2, MME, MTNR1B, P2RY14, Pde10a, SCN9A, Sigmar1, SLC5A2, Slc6a2, Slc6a4, TNKS
benzoic acid, ethyl ester	CCOC(=O)c1ccccc1	ZF	CCR9, CES2, Chrna7, CYP11B2, DGAT1, DRD5, KCNH2, MDM4, MME, Pde10a, SCN5A, SCN9A, Sigmar1
benzoylformic acid	OC(=O)C(=O)c1ccccc1	ZF	CCR9, CES2, Chrna7, CYP11B2, DGAT1, DRD5, KCNH2, MME, PDE10A, SCN5A, SCN9A, Sigmar1
benzyl acetate	CC(=O)OCc1ccccc1	ZF	CCR9, CES2, CYP11B1, DGAT1, DRD5, KCNH2, MME, Pde10a, SCN5A, SCN9A, SIGMAR1
benzyl alcohol	OCc1ccccc1	ZF	CCR9, CES2, CYP11B1, CYP11B2, DGAT1, FDPS, GLS, KCNH2, MME, NET, Pde10a, SCN5A, SCN9A, SIGMAR1
borneol	CC1(C)[C@H]2CC[C@]1(C)[C@H](O)C2	GR, PT, ZR, ZRR	ACACA, CYP11B1, CYP11B2, DGAT1, HSD11B1, MME, NAMPT, NET, Pde10a, PDE4A, PRKCB, PRMT5, SCN5A, SCN9A, SIGMAR1, Slc6a2, Slc6a3
borneol acetate	CC(=O)O[C@@H]1C[C@@H]2CC[C@@]1(C)C2(C)C	ZR, ZRR	CTSK, CTSS, CYP11B1, DGAT1, EZH2, Gpr119, Hrh3, METAP2, MME, NAMPT, NPY5R, PARP1, Pde10a, PDE4A, PMII, PYGL, SCN9A, Sigmar1, SLC6A2, TNKS
bornyl acetate	CC(=O)O[C@@H]1C[C@@H]2CC[C@@]1(C)C2(C)C	ZR, ZRR	CTSK, CTSS, CYP11B1, DGAT1, EZH2, Gpr119, Hrh3, METAP2, MME, NAMPT, NPY5R, PARP1, Pde10a, PDE4A, PMII, PYGL, SCN9A, Sigmar1, SLC6A2, TNKS
butanediol	CCCC(O)O	ZRR	CES2, CMA1, CYP11B1, DGAT1, F2, Pde10a, SCN5A, SCN9A, SIGMAR1, Slc6a2
butanoic acid	CCCC(O)=O	GRR, ZF	CMA1, DGAT1, DRD5, PDE10A, PDE4A, SCN5A, SCN9A, Sigmar1, Slc6a2
butanol	CCCCO	ZF, ZRR	CES2, FDPS, GPR88, Pde10a, SCN5A, SCN9A, SIGMAR1, Slc6a2
butyl propionate	CCCCOC(=O)CC	ZR	CA12, CES1, CES2, CMA1, CYP11B1, DGAT1, FDPS, GPR88, Hrh3, METAP2, NAMPT, Pde10a, SCN5A, SCN9A, Sigmar1, Slc6a2
butylated hydroxytoluene	Cc1cc(c(O)c(c1)C(C)(C)C)C(C)(C)C	GR, ZF	CA12, CA14, CA9, Cckbr, CCR9, CES2, Chrm3, Chrna7, Cnr1, CYP11B2, HDAC5, HDAC7, HSD11B1, KCNH2, MME, NET, Pde10a, Ptgs2, rep, SCN9A, SIGMAR1, Slc6a2, Slc6a3, SPR, Taar1, TNKS, TNKS2
caffeic acid	OC(=O)\C=C\c1ccc(O)c(O)c1	GR, ZF, ZRR	ACE, ADRA1D, ADRB1, Alox5, CCR9, CES2, Chrm3, Chrna7, Cnr1, CYP11B2, CYP1A1, DGAT1, DPP8, DRD2, EPHX1, HDAC5, HDAC9, KCNH2, MDM4, MME, P2RY1, Pde10a, PDE4A, SCN9A, Sigmar1, SLC40A1, Slc6a2, Slc6a4, SMO, Taar1, TNKS
caffeine	Cn1cnc2n(C)c(=O)n(C)c(=O)c12	ZRR	ACACB, CCR9, CES2, Chrna7, CMA1, CTSS, CYP11B1, DGAT1, DRD5, F2, FDPS, HSD11B1, Pde10a, SCN5A, SCN9A, SIGMAR1, SMO
calamusenone	C[C@H]1CCC2=C1CC(=C(C)C)C(=O)C[C@@H]2C	PT	AGTR1, CA12, CA9, CETP, Chrna7, CMA1, Cnr1, Cnr2, DGAT1, Hrh3, HSD11B1, HSP90B1, METAP2, MME, OXTR, PARP1, PARP2, Pde10a, PYGL, SCN9A, Sigmar1, SLC5A2, SLC6A2, Taar1, TNKS
calarene epoxide	CC1CCC2OC22CCC3C(C3(C)C)C12C	GR	AAK1, ACACA, ACACB, ACAT, ADAMTS4, ADAMTS5, AGTR1, AHR, APP, BRS3, C5AR1, CA12, CA9, Cckbr, CCR1, CCR5, CDC7, CETP, CHRNA7, CMA1, Cnr1, Cnr2, CTSS, CYP11B2, CYSLTR1, DGAT1, ERN1, EZH2, FASN, GPR119, Grm1, HDAC1, HDAC10, HDAC11, HDAC2, HDAC3, HDAC5, HDAC7, Hmgcr, Hrh3, HSD11B1, HSP90B1, IDH1, LTA4H, Mc4r, MDM2, METAP2, MGLL, MME, MMP1, NAMPT, NOD2, NR3C1, OXTR, P2RY14, PARP1, PDE2A, PDE4A, PDE4B, …
calycosin	COc1ccc(cc1O)-c1coc2cc(O)ccc2c1=O	GRR	AGTR2, Alox5, CMA1, CYP11B2, DGAT1, KCNH2, MME, P2RY14, Pde10a, RARB, SCN9A, Sigmar1, SLC5A2, TNKS
camphene hydrate	CC1(C)C2CCC(C2)C1(C)O	ZR, ZRR	ACACA, CYP11B1, DGAT1, HSD11B1, MME, NET, PARP2, Pde10a, SCN9A, SIGMAR1, SLC6A2, Slc6a3, Taar1, TNKS
camphor	CC1(C)C2CCC1(C)C(=O)C2	ZR, ZRR	ADAMTS5, AHR, CA12, CA9, Chrna7, Cnr1, Cnr2, CTSS, CYP11B2, GRM1, HDAC3, HDAC5, PDE4A, PMII, PRMT5, PTGER3, PYGL, RXRA, SCN9A, Slc6a2, SLC6A3, Slc6a4, Taar1, TNKS, TNKS2
carboxydihydroxycoumarin	OC(=O)c1c(O)cc2oc(=O)ccc2c1O	GRR	Alox5, Chrna7, CMA1, CYP11B2, DGAT1, DRD5, F10, GLS, MME, Pde10a, SCN9A, SIGMAR1, TNKS
carvone	CC(=C)C1CC=C(C)C(=O)C1	ZR	CES1, CES2, CMA1, DGAT1, HDAC5, Pde10a, SCN5A, SCN9A, Sigmar1, Slc6a2
caryophylla-4(14),8(15)-dien-5-α-ol	CC1(C)C[C@H]2[C@H]1CCC(=C)[C@@H](O)CCC2=C	ZRR	DGAT1, GPR88, HSD11B1, MME, NET, Pde10a, SCN5A, SCN9A, SIGMAR1, Slc6a2, TNIK
caryophyllene oxide	C[C@@]12CC[C@@H]3[C@H](CC3(C)C)C(=C)CC[C@H]1O2	GRR, PT, ZF, ZR, ZRR	AAK1, ACACA, ACACB, Adra1b, Adra1d, AGTR1, ALOX5AP, APP, C5AR1, CA12, CA9, CD38, CETP, CHRNA7, CMA1, Cnr2, CTSS, CYP11B1, CYP11B2, DGAT1, DHFR, EDNRA, ENPP2, EPHX2, ERN1, F2, GPR119, GPR88, GRM2, HPGDS, HPSE, Hrh3, HSD11B1, Htr2a, KCNH2, LTA4H, MME, NA, NAMPT, NET, NOTUM, NPY5R, NR3C1, PARP1, Pde10a, PDE4A, PGR, PIK3CG, POLG, PRKCE, PRMT5, PSMB8, PTGES, PTGES2, SCN5A, SCN9A, SIGMAR1, SLC5A2, Slc6…
catechol	Oc1ccccc1O	ZRR	CCR9, CES2, Chrm3, Chrna7, CYP11B2, DGAT1, DRD5, KCNH2, MME, Pde10a, SCN5A, SCN9A, Sigmar1, SMO, TNKS
cedranoxide, 8,14-	CC1CCC2C3(C)COC4(C)CCC12CC34	GR	EZH2, HSP90B1, MME, NA, PRMT5, SLC5A2, Slc6a2, SLC6A3, TNKS, TNKS2
cedrol	C[C@@H]1CC[C@H]2C(C)(C)[C@H]3C[C@@]12CC[C@@]3(C)O	GR	AGTR1, BRS3, CA12, CA9, CETP, CMA1, Cnr1, CYP11B2, EZH2, HDAC5, HDAC9, Hrh3, HSD11B1, HSP90B1, inhA, MME, OXTR, PARP1, PARP2, PDE4A, PRMT5, PTGES, SCN9A, Slc6a2, Slc6a3, Taar1, TNKS, TNKS2
chavicol	Oc1ccc(CC=C)cc1	ZF	Alox5, CCR9, CYP11B1, DGAT1, FDPS, GLS, HSD11B1, KCNH2, MME, Pde10a, SCN5A, SCN9A, Sigmar1, SMO
chrysoeriol	COc1cc(ccc1O)-c1cc(=O)c2c(O)cc(O)cc2o1	GRR, ZF	ADRA1D, ADRB1, AGTR2, Alox5, CETP, Chrm3, Chrna7, CMA1, CYP11B1, CYP11B2, CYP1A1, DGAT1, DRD2, EZH2, GLS, HDAC5, HDAC9, HRH1, HTR4, MME, OPRM1, Pde10a, RARB, SCN9A, Sigmar1, SLC5A2, Slc6a2, SLC6A9, SMO, TNKS
chrysophanol	Cc1cc(O)c2C(=O)c3c(O)cccc3C(=O)c2c1	PT	CA12, CA9, CES2, CETP, Chrm3, Chrna7, CMA1, DGAT1, DRD5, HSD11B1, METAP2, MME, OXTR, Pde10a, SCN9A, Sigmar1, TNKS, TNKS2
cinnamaldehyde	O=C\C=C\c1ccccc1	PT, ZF	ADRA1D, CCR9, CES2, CHRNA7, CYP11B1, DGAT1, DRD5, FDPS, GLS, KCNH2, Pde10a, SCN5A, SCN9A, Sigmar1
cinnamic acid	OC(=O)\C=C\c1ccccc1	GR, ZF, ZR, ZRR	ADRA1D, CCR9, CES2, CHRNA7, CYP11B1, CYP11B2, DGAT1, GLS, HDAC3, HDAC5, HDAC7, KCNH2, MME, Pde10a, SCN9A, Sigmar1, Slc6a2
cis-3-hexenyl formate	CC\C=C/CCOC=O	ZF	AGTR1, AGTR2, AHR, Alox5, CETP, CHRNA7, CTSK, CYP11B1, CYP1A1, DGAT1, GPR88, HPSE, HSD11B1, Htr7, KCNH2, METAP2, NAMPT, NOTUM, NQO2, OXTR, PARP1, Pde10a, SCN9A, Sigmar1, SLC6A2, SLC6A4, TNKS
cis-4-isopropyl-1-methyl-2-cyclohexen-1-ol	CC(C)[C@H]1CC[C@@](C)(O)C=C1	ZR	AAK1, ACACA, ACAT, ADA, ADAM17, ADAMTS5, AGTR1, ALOX5AP, APP, BIRC2, C5AR1, CA12, CA14, CA2, CA7, CA9, CD38, CETP, CHRNA7, Cnr1, Cnr2, CTSK, CYP11B1, CYP11B2, CYSLTR1, DGAT1, DPP4, EDNRA, ENPP2, ERN1, EZH2, FASN, GHSR, GPM3, GPR119, Grm1, HDAC1, HDAC10, HDAC11, HDAC2, HDAC3, HDAC5, HDAC7, Hmgcr, Hrh3, HSD11B1, HSP90AA1, HSP90B1, Htr7, IDH1, IMPDH2, KCNH2, LTA4H, METAP2, MGLL, MME, MMP12, NA, NAMP…
cis-6-shogaol	CCCCC\C=C/C(=O)CCc1ccc(O)c(OC)c1	ZR, ZRR	AGTR2, CCR9, CES2, Chrna7, CMA1, Cnr1, CYP11B2, CYP1A1, DGAT1, DPP8, DRD2, FABP4, FAP, HDAC5, HDAC9, KCNH2, MDM4, METAP2, MME, PDE10A, QPCT, SCN9A, Sigmar1, TNKS
cis-geraniol	CC(C)=CCC\C(C)=C/CO	ZR, ZRR	AGTR2, CHRNA7, CTSS, CYP11B1, CYP1A1, DGAT1, DRD5, F2, FAP, MME, Pde10a, PDE4A, SCN9A, Sigmar1, TNKS
cis-linalool oxide	CC(C)(O)[C@H]1CC[C@](C)(O1)C=C	ZR	AAK1, ACACA, ADA, ADAMTS4, ADAMTS5, AGTR1, ALOX5AP, APP, BIRC2, BRD2, BRS3, C5AR1, CA12, CA14, CA2, CA7, CA9, CAPN1, CCR1, CCR2, CCR5, CD38, CETP, CHRNA7, Cnr1, Cnr2, CRHR1, CTSD, CTSS, CYP11B2, CYSLTR1, DGAT1, DHFR, DPP4, DRD3, EDNRA, EGLN1, ENPP2, ERN1, EZH2, F2, folA, GCK, GHSR, GPR119, GRB2, Grm1, HDAC1, HDAC10, HDAC11, HDAC2, HDAC3, HDAC4, HDAC5, HDAC9, Hmgcr, HRH2, Hrh3, HSD11B1, HSP90B1, H…
citronellal	CC(CCC=C(C)C)CC=O	ZR, ZRR	ADRA1D, AGTR1, AGTR2, CCR1, CTSK, DGAT1, EZH2, FAP, HPSE, METAP2, PDE10A, PDE4A, PMII, PRMT5, PSMB8, SCN9A, Sigmar1, SLC6A2, Slc6a4
citronellol	CC(CCO)CCC=C(C)C	PT, ZR, ZRR	AGTR1, AGTR2, CA14, Chrna7, CTSA, CTSK, CYP11B1, DGAT1, EZH2, FAP, GPR88, Htr7, MMP12, NAMPT, NOD2, OPRL1, OXTR, Pde10a, PDE4A, SCN9A, Sigmar1, Slc6a2
citronellyl acetate	CC(CCOC(C)=O)CCC=C(C)C	ZR	ADRA1D, AGTR2, Chrna7, CTSK, CYP11B1, CYP1A1, DGAT1, DPP9, EZH2, FAP, GPR88, HTR4, MDM4, METAP2, NAMPT, Pde10a, PDE4A, PMII, SCN9A, Sigmar1, Slc6a2, Slc6a4
citronellyl butyrate	CCCC(=O)OCCC(C)CCC=C(C)C	ZRR	ADRA1D, AGTR1, AGTR2, ALOX5AP, Avpr1a, BACE2, CHRNA7, CTSK, CYP11B1, CYP11B2, DGAT1, DPP9, EZH2, FAP, GPR88, HPSE, HTR4, KEAP1, MDM4, METAP2, NAMPT, NOD2, OPRL1, PARP2, PDE10A, PDE4A, PMII, PSMB5, SCN9A, Sigmar1, Slc6a2, Slc6a4, TNKS
clavatol	CC(=O)c1cc(C)c(O)c(C)c1O	ZR	AGTR2, CES1, CES2, Chrm3, Chrna7, CMA1, Cnr1, CYP11B2, DGAT1, DPP8, DRD5, HDAC5, HDAC9, HSP90B1, HTR4, KCNH2, MME, Pde10a, SCN9A, Sigmar1, SLC5A2, Slc6a2, TNKS
coniferin	COc1cc(\C=C\CO)ccc1O[C@@H]1O[C@H](CO)[C@@H](O)[C@H](O)[C@H]1O	PT	ADRA1D, AGTR1, AGTR2, Alox5, CCR1, CETP, CTSS, CYP11B2, DGAT1, ERN1, FAP, GPR88, KCNH2, MME, OXTR, Pde10a, SCN9A, Sigmar1, SLC5A2, Slc6a2, Slc6a4, Taar1, TNKS
coniferyl alcohol	COc1cc(\C=C\CO)ccc1O	ZRR	ACE, ADRA1D, Alox5, CCR9, CES2, CFD, Chrna7, CYP11B1, CYP11B2, CYP1A1, DGAT1, DRD2, GLS, KCNH2, MME, Pde10a, RARB, SCN9A, Sigmar1, Slc6a2, Slc6a4, SMO, Taar1, TNKS
corydaldine	COc1cc2CCNC(=O)c2cc1OC	CR	AGTR1, AGTR2, CETP, CYP11B2, DGAT1, GPR88, KCNH2, METAP2, MME, P2RY14, PDE10A, SCN9A, Slc6a2, Slc6a4
corydaline	COc1cc2CCN3Cc4c(ccc(OC)c4OC)[C@H](C)[C@@H]3c2cc1OC	CR	ADA, ADAM17, ADK, AGTR2, AKR1C3, CCKAR, CETP, CFD, CMA1, CYP11B1, CYP11B2, DGAT1, DPP4, DRD2, FAAH, Fdft1, GLS, HDAC9, HSD11B1, HSP90AA1, KCNH2, KEAP1, KRAS, MME, NOTUM, NPY5R, P2RY14, Pde10a, PIK3CB, PIK3CD, PKLR, Ptgs2, QPCT, RARB, SCN9A, SIGMAR1, SLC5A2, Slc6a2, Slc6a4, SLC6A9, Taar1, TACR1, TLR8, TNKS
coumarin	O=c1ccc2ccccc2o1	GRR, ZRR	CA9, CCR9, CES1, CES2, Chrm3, Chrna7, CMA1, Cnr1, CYP11B1, CYP11B2, CYP1A1, DGAT1, FDPS, GLS, HDAC3, HDAC5, HDAC7, HDAC9, HSD11B1, KCNH2, MME, MTNR1B, OXTR, P2RY14, PDE10A, SCN5A, SCN9A, Sigmar1, SLC5A2, SLC6A9, TNKS
cryptone	CC(C)C1CCC(=O)C=C1	ZR, ZRR	CA12, CA9, CES2, CETP, CHRNA7, CTSS, CYP11B2, DRD5, FDPS, HSD11B1, MME, MTNR1B, Pde10a, PDE4A, SCN5A, SCN9A, SIGMAR1, SLC5A2, Slc6a2, SLC6A3, SPR, Taar1
cubenol	CC(C)C1CCC(C)C2(O)CCC(C)=CC12	GR, PT	AAK1, C5AR1, CA12, CA7, CCR1, CETP, Chrna7, CMA1, CYP11B2, ERN1, Hrh3, HSD11B1, HSP90AA1, HSP90B1, HTR5A, IDH1, METAP2, MGLL, MME, NA, NPY5R, PARP1, Pde10a, PDE2A, PDE4A, PDE4B, POLG, PRMT5, PTGES, SCN9A, SLC5A2, Slc6a2, SLC6A3, SLC6A4, Taar1, TACR1, TNKS, TNKS2
cumin aldehyde	CC(C)c1ccc(C=O)cc1	ZR	CCR9, CES2, Chrna7, CYP11B2, DRD5, HSD11B1, KCNH2, MME, P4HB, Pde10a, SCN5A, SCN9A, SIGMAR1
curcumin	COc1cc(\C=C\C(=O)CC(=O)\C=C\c2ccc(O)c(OC)c2)ccc1O	ZR	ADRA1D, ADRB1, Alox5, CCR9, CES1, CES2, Chrna7, Cnr1, CYP11B2, CYP1A1, DGAT1, DPP8, DRD2, HDAC5, HDAC9, KCNH2, MME, MTNR1B, PDE10A, SCN9A, Sigmar1, SLC5A2, Slc6a2, Slc6a4, SMO, TNKS
cyclohexanol, 5-methyl-2-(1-methylethenyl)-	CC1CCC(C(O)C1)C(C)=C	GR	AGTR1, CA12, CA9, Cnr1, DGAT1, Hrh3, HSD11B1, HSP90B1, KCNH2, MME, NAMPT, OXTR, PARP1, Pde10a, PMII, PRMT5, PYGL, SCN5A, SCN9A, SIGMAR1, Slc6a2, SLC6A3, Taar1
cyclopropanemethanol	OCC1CC1	ZR	ADAMTS5, AGTR1, CA12, CA2, CA9, DGAT1, KCNH2, MME, OXTR, PARP1, Pde10a, PMII, SCN5A, SCN9A, SIGMAR1, SLC5A2, Slc6a2, SLC6A3, Taar1
cytosine	Nc1ccnc(=O)[nH]1	GR	CCR9, CES2, CHRNA7, CYP11B1, DGAT1, FDPS, HSD11B1, KCNH2, Pde10a, SCN5A, SCN9A, Sigmar1, SMO
daidzein	Oc1ccc(cc1)-c1coc2cc(O)ccc2c1=O	GRR	AGTR2, Chrm3, CMA1, CYP11B2, DGAT1, HSP90B1, KCNH2, MME, Pde10a, SCN9A, Sigmar1, TNKS
damascenone	C\C=C\C(=O)C1=C(C)C=CCC1(C)C	GRR, ZF	CES2, DGAT1, DRD5, Pde10a, SCN9A, Sigmar1
davidigenin	Oc1ccc(CCC(=O)c2ccc(O)cc2O)cc1	GRR	ACAT, BIRC2, Chrna7, Cnr1, DGAT1, DPP8, FAP, Fdft1, GLS, HDAC7, HDAC9, HSP90B1, HTR4, KCNH2, MME, PDE10A, PRMT5, SCN9A, Sigmar1, SLC6A4, SLC6A9
decanal	CCCCCCCCCC=O	GRR, PT, ZF, ZR, ZRR	CES2, CMA1, CYP11B1, DGAT1, HDAC5, HDAC9, PDE10A, SCN9A, Sigmar1, TNKS
decanoic acid	CCCCCCCCCC(O)=O	GR, ZF	CA12, CD38, CES2, CMA1, DGAT1, FAP, FDPS, HTR4, PARP2, PDE10A, PDE4A, SCN5A, SCN9A, Sigmar1
dehydro 6-shogaol	CCCCC\C=C\C(=O)\C=C\c1ccc(O)c(OC)c1	ZR	ACE, ADRA1D, ADRB1, AGTR1, Alox5, CCR1, CCR9, CES2, Chrna7, CMA1, Cnr1, CYP11B2, CYP1A1, DGAT1, DPP8, HDAC5, HDAC9, HTR4, KCNH2, MME, OXTR, PDE10A, SCN9A, Sigmar1, SLC5A2, Slc6a2, Slc6a4, SMO, TNKS
dehydro 8-shogaol	CCCCCCC\C=C\C(=O)\C=C\c1ccc(O)c(OC)c1	ZR	ACE, ADRA1D, ADRB1, AGTR1, Alox5, CCR1, CCR9, CES1, CES2, Chrna7, CMA1, Cnr1, CYP11B1, CYP11B2, CYP1A1, DGAT1, DPP8, HDAC4, HDAC5, HDAC9, HTR4, KCNH2, METAP2, MME, OXTR, PDE10A, SCN9A, Sigmar1, SLC40A1, SLC5A2, Slc6a2, Slc6a4, SMO, TNKS
dehydro-6-gingerol	CCCCC[C@H](O)CC(=O)\C=C\c1ccc(O)c(OC)c1	ZR, ZRR	ACE, ADRA1A, ADRA1D, AGTR1, AGTR2, Alox5, CCKAR, CCR1, CES1, CFD, Chrna7, CMA1, Cnr1, CTSK, CYP11B1, CYP11B2, CYP1A1, DGAT1, DPP8, DRD2, EGLN2, EZH2, Fdft1, folA, Gpr119, HDAC4, HDAC5, HDAC7, HDAC9, KCNH2, LTB4R, Mc4r, METAP2, MME, NOS2, OXTR, PDE10A, QPCT, SCN9A, Sigmar1, SLC40A1, SLC5A2, Slc6a2, Slc6a4, SMO, Taar1, TNKS, TNKS2
dehydroglyasperin C	COc1c(CC=C(C)C)c(O)cc2OCC(=Cc12)c1ccc(O)cc1O	GRR	ABCB1, ACAT, ACE, ADA, ADAM17, AGTR1, Alox5, BIRC2, BRS3, CCKAR, CETP, Chrna7, Cnr1, Cnr2, CTSA, CTSK, CYP11B1, CYP11B2, DGAT1, DPP4, EGLN2, ERN1, EZH2, FAAH, GLS, GPR84, GRB2, HDAC1, HDAC2, HDAC3, HDAC4, HDAC5, HDAC7, HDAC9, Hmgcr, HRH1, Hrh3, HSD11B1, HSP90B1, Htr7, IDH1, IMPDH2, inhA, KCNH2, KLKB1, LPAR1, MGLL, MME, NPY5R, OXTR, P2RY14, PARP1, PDE10A, PDE2A, PDE4B, PIK3CA, PIK3CD, PMII, pol, P…
dehydroglyasperin D	COc1cc2OCC(=Cc2c(OC)c1CC=C(C)C)c1ccc(O)cc1O	GRR	ABCB1, ACAT, ACE, ADAM17, AGTR1, AGTR2, Alox5, BIRC2, CCKAR, CCR1, CETP, Chrna7, Cnr1, CTSA, CTSK, CYP11B1, CYP11B2, CYP1A1, DGAT1, DPP4, DRD2, EGLN2, ERN1, EZH2, FAAH, GPR84, HDAC1, HDAC2, HDAC5, HDAC7, HDAC9, Hmgcr, HRH1, Hrh3, HSD11B1, HSP90B1, Htr7, inhA, KLKB1, LPAR1, Maob, METAP2, MGLL, MME, NPY5R, OXTR, P2RY14, PARP1, PDE10A, PDE2A, PDE4B, PIK3CA, PIK3CD, PMII, pol, PRMT5, PYGL, SCN9A, Sig…
demethoxy-6-gingerol	CCCCC[C@H](O)CC(=O)CCc1ccc(O)cc1	ZR	Cnr1, DGAT1, FDPS, KCNH2, MME, PDE10A, SCN5A, SCN9A, Sigmar1
demethoxy-6-shogaol	CCCCC\C=C\C(=O)CCc1ccc(O)cc1	ZR	AGTR2, Cckbr, Chrm3, Cnr1, DGAT1, DPP8, FABP4, FAP, Htr7, KCNH2, MME, OXTR, PARP1, PARP2, PDE10A, SCN9A, Sigmar1, SPR
demethylated glycyrol	CC(C)=CCc1c(O)cc2oc(=O)c3c4ccc(O)cc4oc3c2c1O	GRR	AGTR1, AGTR2, AHR, Alox5, CFD, Chrna7, CMA1, CYP11B1, CYP11B2, CYP1A1, DGAT1, DPP8, DRD5, GPR88, HSD11B1, KCNH2, P2RY14, Pde10a, SCN9A, SIGMAR1, Taar1, TNKS
dibutyl phthalate	CCCCOC(=O)c1ccccc1C(=O)OCCCC	ZF	AGTR2, CA12, CA9, CCR9, CES1, CES2, Chrna7, Cnr1, CYP11B1, CYP11B2, DGAT1, FDPS, HDAC5, HDAC7, HDAC9, HTR4, KCNH2, METAP2, MME, Pde10a, protease, SCN5A, SCN9A, Sigmar1, TNKS
diethyl phthalate	CCOC(=O)c1ccccc1C(=O)OCC	ZR, ZRR	AGTR2, CA12, CA9, CCR9, CES2, Chrna7, CYP11B2, DGAT1, HTR4, KCNH2, MDM4, METAP2, MME, Pde10a, SCN9A, Sigmar1, TNKS
diethyl succinate	CCOC(=O)CCC(=O)OCC	ZF	CES2, CHRNA7, DGAT1, DRD5, FAP, GPR88, Pde10a, PDE4A, SCN9A
difurfuryl sulfide	C(SCc1ccco1)c1ccco1	ZF	CHRNA7, CYP11B1, CYP11B2, FDPS, GLS, GPR88, KCNH2, MME, NET, P2RY14, P4HB, PDE10A, PRMT5, SCN5A, SCN9A, SIGMAR1, Slc6a2, SLC6A4
dihydro-2(3H)-furanone	O=C1CCCO1	GR	CES2, CHRNA7, CYP11B2, FDPS, GPR88, HSD11B1, KCNH2, NET, PDE10A, SCN5A, SCN9A, SIGMAR1, Slc6a2, SLC6A4
dihydrocarveyl acetate	CC1CCC(CC1OC(C)=O)C(C)=C	ZRR	ADAMTS5, ALOX5AP, CA12, CA9, Cnr1, Cnr2, CYP11B1, DGAT1, EGLN2, ESR1, GHSR, HDAC5, HDAC6, HDAC7, HDAC9, Hrh3, HSP90B1, IDH1, METAP2, MGLL, PDE4B, PIK3CD, PMII, PRMT5, PTGDR, PTGES, PYGL, SCN9A, Sigmar1, SLC5A2, SLC6A2, Slc6a4, Taar1, TNKS, TNKS2, TYK2, XIAP
dihydrocurcumin	COc1cc(CCC(=O)CC(=O)\C=C\c2ccc(O)c(OC)c2)ccc1O	ZRR	ADRA1D, ADRB1, AGTR2, Alox5, CCKAR, CCR1, CCR9, Chrna7, Cnr1, CYP11B2, CYP1A1, DGAT1, DPP8, DRD2, ERN1, FABP4, FAP, HDAC5, HDAC7, HDAC9, HTR4, KCNH2, MDM2, MME, PDE10A, PDE4A, SCN9A, Sigmar1, SLC5A2, Slc6a2, Slc6a4, SMO, TNKS
dihydroferulic acid	COC1=C(O)C=CC(C1)\C=C\C(O)=O	ZR	CES2, Chrna7, CYP11B2, DGAT1, FABP4, FAP, HTR5A, KCNH2, METAP2, MME, MTNR1B, PDE10A, SCN9A, Sigmar1
dihydrooroxylin A	COc1c(O)cc2O[C@@H](CC(=O)c2c1O)c1ccccc1	SR	ADA, AGTR1, CA12, CA14, CA4, CA9, CETP, CFD, Chrna7, CMA1, Cnr1, CTSA, CYP11B2, DGAT1, HDAC5, HSD11B1, OXTR, Pde10a, SCN9A, Slc6a2, Taar1, TNKS, TNKS2
dihydroxycoumarin	Oc1cc(O)c2ccc(=O)oc2c1	GRR	CCR9, CES2, Chrm3, Chrna7, CMA1, CYP11B2, DGAT1, DRD5, GLS, KCNH2, MME, Pde10a, SCN9A, Sigmar1, SMO, TNKS
dihydroxy-dimethoxyflavone	COc1c(O)c(O)cc2oc(-c3ccccc3)c(OC)c(=O)c12	SR	ADRA1D, AGTR2, Alox5, CCR9, CETP, CFD, Chrna7, CMA1, CYP11B2, CYP1A1, DGAT1, DRD2, DRD5, F10, GLS, HRH1, KCNH2, MME, MTNR1B, P2RY14, Pde10a, SCN9A, Sigmar1, TNKS
diisobutyl phthalate	CC(C)COC(=O)c1ccccc1C(=O)OCC(C)C	PT, ZF	CCR9, CES2, Chrm3, Chrna7, CYP11B2, DGAT1, MDM4, MME, Pde10a, SCN9A, Sigmar1, TNKS
dill ether	C[C@@H]1CO[C@H]2C=C(C)CC[C@@H]12	PT	CES1, CETP, CHRNA7, CMA1, CYP11B2, FDPS, HSD11B1, KCNH2, NET, Pde10a, Ptgs2, SCN5A, SCN9A, SIGMAR1, Slc6a2, SSTR5, Taar1, TNKS
dimethyl phthalate	COC(=O)c1ccccc1C(=O)OC	ZF, ZR, ZRR	CCR9, CES2, CHRNA7, CYP11B2, DGAT1, DRD5, KCNH2, MME, Pde10a, SCN5A, SCN9A, Sigmar1, Slc6a2, TNKS
dimethyl sulfide	CSC	ZF	CES2, DRD5, SIGMAR1
dimethyl trisulfide	CSSSC	GRR	CES2
dipentene dioxide	CC1(CO1)C1CCC2(C)OC2C1	ZR, ZRR	AAK1, ACACA, ACACB, Ache, ADAMTS4, ADAMTS5, AGTR1, ALOX5AP, APP, AVPR1A, BRD2, CA12, CA9, CASR, CCR1, CD38, CETP, CHRNA7, CMA1, Cnr2, CTSA, CTSK, CTSS, CYP11B1, CYP11B2, CYSLTR1, DGAT1, DHFR, DPP4, DYR, EDNRA, ENPP2, EPHX2, ERN1, EZH2, F11, GCK, GPR119, HDAC1, HDAC10, HDAC3, Hrh3, HSD11B1, Htr2a, IDH1, IMPDH2, KDM1A, KIF11, LTA4H, METAP2, MGLL, MME, NA, NAMPT, NOD2, NOTUM, NPY5R, NR3C1, OPRL1, OX…
dodecanal	CCCCCCCCCCCC=O	ZF, ZRR	CES2, CMA1, CYP11B1, DGAT1, HDAC5, HDAC9, PDE10A, SCN9A, Sigmar1, TNKS
dodecanoic acid	CCCCCCCCCCCC(O)=O	GR, ZF, ZR, ZRR	CA12, CD38, CES2, CMA1, DGAT1, FAP, FDPS, HTR4, PARP2, PDE10A, PDE4A, SCN5A, SCN9A, Sigmar1
echinatin	COc1cc(O)ccc1\C=C\C(=O)c1ccc(O)cc1	GRR	ADRA1D, CCR9, Chrna7, CYP11B2, DGAT1, FABP4, GLS, HDAC5, KCNH2, MDM4, MME, PDE10A, RARB, SCN9A, Sigmar1, Slc6a2, Slc6a4, TNKS
elemicin	COc1cc(CC=C)cc(OC)c1OC	PT	ADRA1D, AGTR1, AHR, Alox5, CCR9, CFD, CYP11B2, CYP1A1, DGAT1, DRD2, GLS, Gpr119, GPR88, HDAC5, KCNH2, P2RY14, PDE10A, RARB, SCN9A, SIGMAR1, Slc6a4, TNKS
elemol	CC(=C)[C@@H]1C[C@@H](CC[C@@]1(C)C=C)C(C)(C)O	ZR, ZRR	AAK1, ABCC1, ACACA, ACAT, ADA, ADAM17, ADAMTS4, ADAMTS5, ADORA1, ADRB3, AGTR1, ALOX5AP, APP, BACE1, BCL2L1, BDKRB1, BIRC2, BRD2, BRD3, BRS3, BTK, C5AR1, CA12, CA14, CA2, CA5B, CA7, CA9, CALCRL, CAPN1, CASP3, CASR, Cckbr, CCR1, CCR2, CCR3, CCR5, CD38, CDK8, CETP, CHRNA7, Cnr1, Cnr2, CRHR1, CTSA, CTSD, CTSK, CTSL, CTSS, CXCR2, CYP11B1, CYP11B2, CYSLTR1, DGAT1, DHFR, DPP4, DRD3, DRTS, DYR, EDNRA, EG…
ellagic acid	Oc1cc2c3c(oc(=O)c4cc(O)c(O)c(oc2=O)c34)c1O	GRR, ZF, ZRR	AGTR2, Alox5, CES2, CFD, Chrna7, CMA1, CYP11B2, DGAT1, DRD5, ERN1, GLS, GPR88, MTNR1B, P2RY14, Pde10a, SCN5A, SCN9A, SIGMAR1, TNKS
endo-fenchol	CC1(C)[C@@H]2CC[C@@](C)(C2)[C@@H]1O	ZR	ACACA, CA12, CA9, CMA1, Cnr2, CTSS, CYP11B2, DGAT1, Hrh3, Hsd11b1, HSP90B1, inhA, MDM2, MME, NAMPT, PARP1, PDE4A, PMII, PRMT5, PYGL, REN, SCN9A, SLC5A2, Slc6a2, SLC6A3, Taar1, TNKS
ephedrine	CN[C@@H](C)[C@H](O)c1ccccc1	PT	CCR9, CES2, Chrna7, CYP11B1, CYP11B2, FDPS, GLS, HDAC7, HSD11B1, KCNH2, MME, Pde10a, SCN5A, SCN9A, SIGMAR1, SLC6A2
epi-zingiberenol	CC(CCC=C(C)C)C1CCC(C)(O)C=C1	ZR, ZRR	AAK1, ACACA, ACAT, ADAMTS4, ADAMTS5, AGTR1, AGTR2, ALOX5AP, APP, BIRC2, C5AR1, CA12, CA14, CA2, CA5B, CA7, CA9, CAPN1, CCR1, CCR5, CETP, Chrna7, CTSA, CTSK, CYP11B1, CYP11B2, DGAT1, DPP4, DRD3, EDNRA, ENPP2, ERN1, EZH2, FAP, GHSR, GPM3, GPR119, HDAC1, HDAC10, HDAC2, Hrh3, HSD11B1, HSP90B1, Htr7, IDH1, IMPDH2, LTA4H, MDM2, METAP2, MGLL, MME, MMP12, NAMPT, NET, NOD2, NPY5R, NR3C1, OPRL1, OXTR, PARP…
epi-α-bisabolol	CC(C)=CCC[C@](C)(O)[C@@H]1CCC(C)=CC1	ZR	AGTR1, AGTR2, AVPR1A, C5AR1, CA12, CA9, CCR1, CETP, Chrm3, CHRNA7, Cnr1, CTSS, CYP11B2, DGAT1, EZH2, HRH2, Hrh3, HSD11B1, KCNH2, MME, MTNR1B, NET, Oprd1, OXTR, PARP1, Pde10a, PDE4A, PRMT5, PTGES, SCN5A, SCN9A, Sigmar1, SLC5A2, Slc6a2, SLC6A3, SLC6A4, SPR, Taar1, TNKS
epi-α-cadinol	CC(C)[C@@H]1CC[C@@](C)(O)[C@H]2CCC(C)=C[C@H]12	GR, ZR	CMA1, Cnr1, DGAT1, HSD11B1, MME, OXTR, Pde10a, SCN9A, TNKS, TNKS2
erybacin B	CC1(C)Oc2ccc(C(=O)Cc3ccc(O)cc3O)c(O)c2C=C1	GRR	ACAT, CA12, CA2, CA9, Chrna7, CMA1, Cnr2, CTSK, CYP11B1, DGAT1, HDAC7, Hrh3, HSD11B1, HSP90B1, Htr7, KCNH2, MME, NAMPT, NPY5R, PARP1, Pde10a, PRMT5, PYGL, REN, SCN5A, SCN9A, SIGMAR1, Slc6a2, Slc6a3, SLC6A4, SLC6A9, TNKS2
esculetin	Oc1cc2ccc(=O)oc2cc1O	GRR	CCR9, CES1, CES2, Chrna7, Cnr1, CYP11B2, CYP1A1, DGAT1, DPP8, F10, FDPS, GLS, HDAC5, HDAC7, HDAC9, KCNH2, MME, MTNR1B, PDE10A, SCN9A, Sigmar1, Slc6a2, SLC6A9, TNKS
ethyl 3-phenylpropionate	CCOC(=O)CCc1ccccc1	ZF	AGTR2, CCR9, CES2, CYP11B1, CYP11B2, KCNH2, Pde10a, SCN5A, SCN9A, SIGMAR1
ethyl 7-octenoate	CCOC(=O)CCCCCC=C	ZF	AGTR2, CES2, CHRNA7, CYP11B1, DGAT1, FAP, GPR88, METAP2, PARP2, Pde10a, PDE4A, SCN9A, Sigmar1, Slc6a2
ethyl acetamide	CCNC(C)=O	ZF	CES2, F2, Pde10a, SCN5A, SCN9A, Sigmar1, SLC5A2, Slc6a2
ethyl acetate	CCOC(C)=O	ZF	CES2, DGAT1, Pde10a, SCN9A, Sigmar1, Slc6a2
ethyl caprate	CCCCCCCCCC(=O)OCC	ZF	CA12, CES2, CMA1, CYP11B1, DGAT1, FDPS, HTR4, METAP2, SCN9A, Sigmar1
ethyl capronate	CCCCCC(=O)OCC	ZF	CA12, CES2, CMA1, CYP11B1, DGAT1, FDPS, GPR88, HTR4, METAP2, SCN9A, Sigmar1
ethyl caprylate	CCCCCCCC(=O)OCC	ZF	CA12, CES2, CMA1, CYP11B1, DGAT1, FDPS, HTR4, METAP2, SCN9A, Sigmar1
ethyl heptanoate	CCCCCCC(=O)OCC	ZF	CA12, CES2, CMA1, CYP11B1, DGAT1, FDPS, HTR4, METAP2, SCN9A, Sigmar1
ethyl nonanoate	CCCCCCCCC(=O)OCC	ZF	CA12, CES2, CMA1, CYP11B1, DGAT1, FDPS, HTR4, METAP2, SCN9A, Sigmar1
ethyl phenylacetate	CCOC(=O)Cc1ccccc1	ZF	CCR9, CES2, CYP11B1, CYP11B2, DGAT1, FDPS, KCNH2, MME, Pde10a, SCN5A, SCN9A, SIGMAR1
ethyl propanoate	CCOC(=O)CC	GRR	CES2, CHRNA7, CYP11B1, DGAT1, GPR88, METAP2, Pde10a, SCN9A, Sigmar1, Slc6a2
eucalyptol	CC12CCC(CC1)C(C)(C)O2	GRR, ZF, ZR, ZRR	AAK1, ACACA, ACACB, ACAT, Adra1b, C5AR1, CA12, CA2, CA9, CETP, CHRNA7, CMA1, CTSS, CYP11B2, DRD5, EDNRA, ENPP2, ERN1, HDAC10, Hrh3, Hsd11b1, LTA4H, MME, NA, NAMPT, NET, NOTUM, NPY5R, PARP1, Pde10a, PDE4A, PDE7A, pol, POLG, PRMT5, REN, SCN5A, SCN9A, SIGMAR1, SLC5A2, Slc6a2, SLC6A3, Slc6a4, Taar1, TNKS
eudesm-4(14)-en-11-ol	CC(C)(O)[C@@H]1CC[C@@]2(C)CCCC(=C)[C@@H]2C1	ZR, ZRR	AAK1, ACACA, ACAT, ADAM17, ADAMTS4, ADAMTS5, ADRB3, AGTR1, ALOX5AP, APP, BRD2, C5AR1, CA12, CA14, CA7, CA9, CALCRL, Cckbr, CCR1, CCR2, CCR3, CCR5, CD38, CETP, CHRNA7, Cnr1, Cnr2, CTSK, CTSS, CYP11B2, CYSLTR1, DGAT1, DHFR, DPP4, DYR, EDNRA, EGLN1, EGLN2, ESR2, EZH2, FASN, FDPS, GCK, GHSR, GPR119, GPR88, GRB2, Grm1, HDAC1, HDAC10, HDAC11, HDAC2, HDAC3, HDAC4, HDAC5, HDAC7, HDAC9, Hmgcr, Hrh3, HSD11…
eudesm-7(11)-en-4-ol	CC(C)=C1CC[C@]2(C)CCC[C@](C)(O)C2C1	GR	ACACA, ACAT, ADAMTS5, AGTR1, APP, C5AR1, CA12, CA14, CA2, CA7, CA9, CALCRL, CCR2, CD38, CETP, CHRNA7, CMA1, Cnr1, Cnr2, CTSK, CYP11B2, DPP4, EDNRA, FASN, GHSR, GRB2, HDAC3, Hmgcr, Hrh3, Hsd11b1, HSP90B1, HTR6, Htr7, IDH1, KCNH2, MDM2, MGLL, MME, NA, NAMPT, NET, NR3C1, OXTR, PARP1, PARP2, Pde10a, PDE4A, PDE4B, PDE7A, PIM1, PIM3, pol, POLG, PRKCE, PRMT5, PTGER3, PTGES, PYGL, SCN9A, SLC5A1, SLC5A2, …
eugenol	COc1cc(CC=C)ccc1O	CR, GRR, PT, ZF, ZRR	ADRA1D, ADRB1, Alox5, CCR9, CES2, Chrna7, CYP11B2, CYP1A1, DGAT1, GLS, HDAC5, KCNH2, MME, Pde10a, RARB, SCN9A, Sigmar1, Slc6a4, SMO, TNKS
eurycarpin A	CC(C)=CCc1c(O)ccc(c1O)-c1coc2cc(O)ccc2c1=O	GRR	AGTR1, Alox5, CA9, Chrm3, Chrna7, CMA1, CYP11B1, DGAT1, DPP8, DRD5, GPR88, HRH1, HSD11B1, HSP90B1, Htr7, inhA, KCNH2, METAP2, MME, OXTR, Pde10a, SCN9A, Sigmar1, TNKS
exo-fenchol	CC1(C)[C@H]2CC[C@](C)(C2)[C@@H]1O	ZR	ACACA, CA12, CA9, CMA1, Cnr2, CTSS, CYP11B2, DGAT1, Hrh3, Hsd11b1, HSP90B1, inhA, MDM2, MME, NAMPT, PARP1, PDE4A, PMII, PRMT5, PYGL, REN, SCN9A, SLC5A2, Slc6a2, SLC6A3, Taar1, TNKS
farnesal	CC(C)=CCC\C(C)=C\CC\C(C)=C\C=O	ZR, ZRR	AGTR2, CHRNA7, CTSS, DGAT1, DRD5, F2, FAP, GPR88, PDE10A, PDE4A, SCN9A, Sigmar1
farnesol	CC(C)=CCCC(C)=CCCC(C)=CCO	GR	AGTR2, CHRNA7, CTSS, CYP11B1, CYP1A1, DGAT1, DRD5, EZH2, F2, FAP, HTR4, MME, Pde10a, PDE4A, SCN9A, Sigmar1, TNKS
fermononetin	COc1ccc(cc1)-c1coc2cc(O)ccc2c1=O	GR, GRR	AGTR2, Alox5, Chrna7, CMA1, CYP11B2, DGAT1, ERN1, F10, GPR88, HRH1, HSD11B1, HSP90B1, KCNH2, MME, P4HB, Pde10a, RARB, SCN9A, Sigmar1, SLC5A2, TNKS
ferulic acid	COc1cc(\C=C\C(O)=O)ccc1O	CR, GR, GRR, PT, SR, ZF, ZR, ZRR	ACE, ADRA1D, ADRB1, Alox5, CCR9, CES2, Chrna7, Cnr1, CYP11B2, CYP1A1, DGAT1, HDAC5, HDAC9, KCNH2, MME, PDE10A, SCN9A, Sigmar1, SLC5A2, Slc6a2, Slc6a4, SMO, TNKS
fisetin	Oc1ccc2c(c1)oc(-c1ccc(O)c(O)c1)c(O)c2=O	ZR	AGTR2, AHR, Alox5, CFD, Chrna7, CMA1, CYP11B2, DGAT1, DRD5, ESR2, GLS, HRH1, KCNH2, MME, Pde10a, SCN9A, SIGMAR1, TNKS
formic acid	OC=O	ZF	CES2, SCN9A, Sigmar1
formononetin	COc1ccc(cc1)-c1coc2cc(O)ccc2c1=O	GR, GRR	AGTR2, Alox5, Chrna7, CMA1, CYP11B2, DGAT1, ERN1, F10, GPR88, HRH1, HSD11B1, HSP90B1, KCNH2, MME, P4HB, Pde10a, RARB, SCN9A, Sigmar1, SLC5A2, TNKS
furfural	O=Cc1ccco1	ZF	CCR9, CES2, Chrm3, CHRNA7, CYP11B2, FABP4, HDAC3, HSD11B1, KCNH2, MME, P2RY14, P4HB, PDE10A, SCN5A, SCN9A, SIGMAR1, Slc6a2, TNKS
galanolactone	CC1(C)CCC[C@]2(C)[C@@H](C\C=C3/CCOC3=O)C3(CO3)CC[C@@H]12	ZR, ZRR	AAK1, ACACA, ACACB, ACAT, ADAM17, ADAMTS4, ADAMTS5, AGTR1, ALOX5AP, APP, C5AR1, CALCRL, CASR, CCR1, CCR4, CDK8, CETP, CHRNA7, Cnr2, CTSD, CTSK, CTSS, CYP11B1, CYP11B2, DGAT1, DHFR, DPP4, DRD3, EDNRA, ENPP2, ERN1, EZH2, F2, FAP, GPR119, GPR88, Grm1, HDAC1, HDAC10, HDAC11, HDAC2, HDAC3, HDAC5, HRH2, Hrh3, HSD11B1, HTR5A, Htr7, IDH1, LTA4H, METAP2, MGLL, MME, MMP7, NA, NAMPT, NOS2, NOTUM, NPY5R, NR3…
gallic acid	OC(=O)c1cc(O)c(O)c(O)c1	ZF, ZR, ZRR	CES2, Chrna7, CMA1, Cnr1, CYP11B2, DGAT1, DRD5, MME, Pde10a, SCN9A, Sigmar1, TNKS
gancaonin C	C\C(CO)=C/Cc1c(O)cc(O)c2c1occ(-c1ccc(O)cc1)c2=O	GRR	AGTR1, AGTR2, Alox5, CETP, Chrm3, Chrna7, CMA1, CYP11B2, CYP1A1, DGAT1, DRD2, FAAH, GPR88, HRH1, KCNH2, MDM4, MME, MTNR1B, OXTR, Pde10a, SCN9A, Sigmar1, SLC6A9, TNKS
gancaonin D	COc1ccc(cc1O)-c1coc2c(C\C=C(/C)CO)c(O)cc(O)c2c1=O	GRR	ACE, Adra1a, ADRA1D, ADRB1, AGTR1, AGTR2, Alox5, CETP, Chrna7, CMA1, CYP11B2, CYP1A1, DGAT1, DRD2, FAAH, GPR88, HRH1, KCNH2, MDM4, METAP2, MME, MTNR1B, OXTR, Pde10a, PTGES2, RARB, SCN9A, Sigmar1, SLC5A2, Slc6a4, SLC6A9, TNKS
gancaonin E	CC(C)=CCc1cc(cc(O)c1O)C1CC(=O)c2c(O)cc(O)c(CC=C(C)C)c2O1	GRR	ACAT, AGTR1, AGTR2, Alox5, CA12, CCR1, CETP, Chrna7, CMA1, CTSA, CTSK, CYP11B1, CYP11B2, DGAT1, EGLN1, EGLN2, ERN1, EZH2, GPR88, HDAC5, Hrh3, HSD11B1, HSP90B1, METAP2, MGLL, NAMPT, NPY5R, OXTR, Pde10a, PIK3CA, PIK3CG, PMII, PRMT5, SCN9A, Sigmar1, SLC5A2, SLC6A2, Slc6a4, Taar1, TNKS, TNKS2
gancaonin F	COc1c2C=CC(C)(C)Oc2cc2oc(=O)c3c4ccc(O)cc4oc3c12	GRR	AGTR2, Alox5, Chrna7, CMA1, CYP11B1, CYP11B2, DGAT1, GPR88, HSD11B1, KCNH2, NPY5R, P2RY14, Pde10a, SCN9A, SIGMAR1, Slc6a2, Slc6a4, TNKS
gancaonin G	COc1cc2occ(-c3ccc(O)cc3)c(=O)c2c(O)c1CC=C(C)C	GRR	ACE, ADORA1, AGTR1, AGTR2, Alox5, CETP, CYP11B2, CYP1A1, DGAT1, DPP8, DRD2, ERN1, GPR88, HRH1, KCNH2, MTNR1B, OXTR, P2RY14, Pde10a, PTGES2, RARB, SCN9A, Sigmar1, SLC5A2, Slc6a4, TNKS
gancaonin H	CC(C)=CCc1c(O)cc2occ(-c3cc(O)c4OC(C)(C)C=Cc4c3)c(=O)c2c1O	GRR	ADAMTS5, Adra1d, AGTR1, AGTR2, Alox5, AVPR1A, BRD4, C5AR1, CA12, CA9, CCR1, CETP, Chrm3, Chrna7, CMA1, CTSA, CYP11B2, DGAT1, DHFR, DRD2, DRD3, ERN1, EZH2, GPR88, HDAC5, HDAC9, HPSE, HRH1, HRH2, Hrh3, HSD11B1, HSP90B1, inhA, KEAP1, METAP2, MME, MMP12, MTNR1A, MTNR1B, NAMPT, NOTUM, Oprd1, OPRM1, OXTR, Pde10a, PIK3CG, PMII, PSMB8, PTGDR, PTGES, PTGES2, SCN9A, Sigmar1, SLC5A2, Slc6a2, SLC6A3, Slc6a4,…
gancaonin I	COc1cc2oc(cc2c(OC)c1CC=C(C)C)-c1ccc(O)cc1O	GRR	AGTR1, AGTR2, AHR, Alox5, CETP, Chrna7, CMA1, CTSK, CYP11B1, CYP11B2, CYP1A1, DGAT1, DPP8, DRD2, ERN1, FAAH, FAP, GPR88, HPSE, HRH1, HSD11B1, HSP90B1, Htr7, KCNH2, MAOB, MDM4, MMP12, NAMPT, NOTUM, NPY5R, P2RY14, PARP1, Pde10a, PIK3CA, SCN9A, SIGMAR1, Slc6a4, TDO2, TNKS
gancaonin L	CC(C)=CCc1c(O)cc(O)c2c1occ(-c1ccc(O)c(O)c1)c2=O	GRR	ACE, Adra1a, ADRB1, AGTR1, AGTR2, Alox5, CETP, Chrm3, Chrna7, CMA1, CYP11B2, CYP1A1, DGAT1, DPP8, DRD2, ERN1, EZH2, FAAH, HDAC5, HDAC9, HRH1, HSD11B1, KCNH2, METAP2, MME, MTNR1B, OXTR, Pde10a, PTGES2, QPCT, SCN9A, Sigmar1, SLC6A9, Taar1, TNKS
gancaonin M	COc1ccc(cc1)-c1coc2c(CC=C(C)C)c(O)cc(O)c2c1=O	GRR	ACE, AGTR1, AGTR2, Alox5, CCKAR, CETP, Chrm3, Chrna7, CMA1, CYP11B2, CYP1A1, DGAT1, DPP8, DRD2, ERN1, EZH2, FAAH, GPR88, HRH1, HSD11B1, KCNH2, MME, MTNR1B, OXTR, Pde10a, PTGES2, RARB, SCN9A, Sigmar1, SLC5A2, Slc6a4, SLC6A9, TNKS
gancaonin N	COc1ccc(c(O)c1)-c1coc2cc(O)c(CC=C(C)C)c(O)c2c1=O	GRR	ACE, AGTR1, AGTR2, Alox5, CETP, Chrna7, CYP11B1, CYP11B2, CYP1A1, DGAT1, DPP8, DRD2, ERN1, EZH2, GPR88, HDAC5, HRH1, HSD11B1, KCNH2, MME, MTNR1B, OXTR, Pde10a, SCN9A, Sigmar1, SLC5A2, Slc6a4, Taar1
gancaonin Q	CC(C)=CCc1cc(ccc1O)-c1cc(=O)c2c(O)c(CC=C(C)C)c(O)cc2o1	GRR	ADRA2B, ADRB1, AGTR2, Alox5, CETP, Chrm3, Chrna7, CMA1, CYP11B1, CYP11B2, CYP1A1, DGAT1, DPP8, DRD2, ERN1, EZH2, GPR88, HDAC5, HDAC9, HPSE, HRH1, HSD11B1, HSP90B1, MME, MTNR1B, OXTR, Pde10a, PSMB8, PTGES2, SCN9A, Sigmar1, SLC5A2, Slc6a4, SMO, TNKS, TNKS2
gancaonin R	CC(C)=CCc1c(O)cc(O)c(CC=C(C)C)c1CCc1ccc(O)c(O)c1	GRR	ACAT, ACE, ADRB1, AGTR1, AGTR2, Alox5, CCR9, Chrm3, Chrna7, Cnr1, CYP11B1, CYP11B2, CYP1A1, DGAT1, DPP8, DRD2, ERN1, GLS, HDAC5, HDAC9, KCNH2, MME, MTNR1B, P2RY14, Pde10a, SCN9A, Sigmar1, SLC5A2, Slc6a4, TNKS
gancaonin Z	COc1ccc([C@@H]2COc3cc(O)ccc3C2)c(O)c1CC=C(C)C	GRR	ACAT, ACE, ADORA1, AGTR1, AGTR2, Alox5, CCR1, CETP, CTSK, CYP11B2, DGAT1, DRD2, ENPP2, ERN1, FABP4, folA, GHSR, GPR84, GPR88, GRB2, HDAC1, HDAC2, HDAC3, Hmgcr, HRH1, Htr1a, Htr7, KCNH2, LPAR1, MME, MTNR1B, NA, OXTR, P2RY14, PARP1, Pde10a, PRMT5, SCN9A, SIGMAR1, SLC40A1, SLC5A2, Slc6a2, SLC6A3, Slc6a4, Taar1, TNKS
genkwanin	COc1cc(O)c2c(c1)oc(cc2=O)-c1ccc(O)cc1	GRR	ADRB1, AGTR2, Alox5, CETP, Chrm3, Chrna7, CMA1, CYP11B1, CYP11B2, CYP1A1, DGAT1, DPP8, DRD2, F10, FAAH, GLS, GPR88, HDAC5, HDAC9, HRH1, HSD11B1, METAP2, MME, MTNR1B, NAMPT, NPY5R, OXTR, Pde10a, PTGES2, RARB, SCN9A, Sigmar1, SLC5A2, Slc6a4, SLC6A9, SMO, TNKS, TNKS2
gentisic acid	OC(=O)c1cc(O)ccc1O	GR	CES2, Chrna7, CYP11B2, DGAT1, DRD5, GLS, KCNH2, MDM4, MME, Pde10a, SCN9A, Sigmar1
geranic acid	CC(C)=CCC\C(C)=C\C(O)=O	ZRR	ADRA1D, AGTR2, CHRNA7, CYP1A1, DGAT1, DRD5, FAP, KCNH2, MDM4, PDE10A, PDE4A, SCN9A, Sigmar1
geraniol	CC(C)=CCC\C(C)=C\CO	ZR, ZRR	AGTR2, CHRNA7, CTSS, CYP11B1, CYP1A1, DGAT1, DRD5, F2, FAP, MME, Pde10a, PDE4A, SCN9A, Sigmar1, TNKS
geraniol acetate	CC(C)=CCC\C(C)=C\COC(C)=O	ZR, ZRR	ADRA1D, AGTR2, CHRNA7, CTSS, CYP11B1, DGAT1, DRD5, F2, FAP, GPR88, HTR4, Pde10a, PDE4A, SCN9A, Sigmar1, TNIK
geranyl isobutyrate	CC(C)C(=O)OC\C=C(/C)CCC=C(C)C	ZR, ZRR	AGTR2, CHRNA7, CTSS, CYP11B1, DGAT1, DRD5, FAP, HRH3, HTR4, MDM4, METAP2, OPRL1, Pde10a, PDE4A, PRSS1, SCN9A, Sigmar1
geranyl linalool	CC(C)=CCC\C(C)=C\CC\C(C)=C\CCC(C)(O)C=C	ZRR	ACACB, AGTR1, C5AR1, CA9, CETP, CHRNA7, CTSS, CYP11B1, CYP11B2, DGAT1, DRD5, EZH2, F2, Hrh3, HSD11B1, Htr7, NPY5R, OXTR, Pde10a, PDE2A, PDE4A, PSMB5, SCN9A, Sigmar1, SLC5A2
geranylgeranoic acid	CC(C)=CCC\C(C)=C\CC\C(C)=C\CC\C(C)=C\C(O)=O	GRR	ADRA1D, AGTR2, CHRNA7, CTSS, CYP1A1, DGAT1, DRD5, FABP4, FAP, GPR88, KCNH2, MDM4, PDE4A, SCN9A, Sigmar1, TNKS
germacrene D-4-ol	CC(C)C1CC\C(C)=C\CCC(C)(O)\C=C\1	ZRR	AAK1, ACAT, ADA, ADAM17, ADAMTS5, ADK, ADORA1, Adra1d, AGTR1, ALOX5AP, APP, BIRC2, C5AR1, CA12, CA14, CA7, CA9, CBLB, CETP, CHRNA7, Cnr1, Cnr2, CTSK, CYP11B1, CYP11B2, DGAT1, DPP4, DYR, EDNRA, ELANE, ENPP2, ERN1, EZH2, FAAH, FASN, GHSR, GPR119, Grm1, HDAC1, HDAC10, HDAC11, HDAC2, HDAC4, HDAC5, HDAC7, HDAC9, Hmgcr, Hrh3, HSD11B1, HSD17B2, HSP90B1, IDH1, IMPDH2, KCNH2, KDM1A, MGLL, MME, NA, NAMPT, …
ginsenol	CC1(C)C[C@]2(O)[C@@]3(C)CCC[C@]2(C)CC[C@@H]13	GR	ACAT, ADORA1, AGTR1, CCR1, CETP, CTSK, CTSS, CYP11B2, DRD3, ENPP2, ERN1, EZH2, FABP4, FAP, HDAC10, Hrh3, Htr7, MME, NA, OXTR, PARP1, Pde10a, PDE4A, PMII, PRKCE, PRMT5, PSMB5, PSMB8, PTGES, PYGL, SCN9A, SLC5A2, Slc6a2, SLC6A3, Slc6a4, SLC9A1, TACR1, TNKS
glabranin	CC(C)=CCc1c(O)cc(O)c2C(=O)C[C@H](Oc12)c1ccccc1	GRR	ADAMTS5, AGTR1, CCR1, Chrna7, Cnr1, CTSA, CTSK, DGAT1, ERN1, EZH2, FAP, Hrh3, HSD11B1, HSP90B1, Htr7, METAP2, MME, MTNR1B, OXTR, PARP1, Pde10a, PIK3CA, PMII, PYGL, SCN9A, Sigmar1, Slc6a2, SLC6A3, Taar1, TNKS2
glabrocoumarin	CC1(C)Oc2c(ccc(O)c2C=C1)-c1cc2ccc(O)cc2oc1=O	GRR	ACAT, ADAM17, ADAMTS5, ALOX5AP, CCKAR, Chrna7, Cnr1, CTSK, CYP11B1, CYP11B2, DGAT1, ERN1, EZH2, F10, FDPS, GLS, GPR88, GRB2, Grm1, HDAC2, HDAC3, HDAC5, HDAC7, HDAC9, HRH1, Hrh3, HSD11B1, KDM1A, Mapk14, MME, MTNR1B, NAMPT, NET, OXTR, PDE10A, PRMT5, protease, PTGES, REN, SCN9A, Sigmar1, SLC5A2, Slc6a2, Slc6a3, SLC6A4, SLC6A9, Taar1, TNKS, TNKS2
glabrol	CC(C)=CCc1cc(ccc1O)[C@@H]1CC(=O)c2ccc(O)c(CC=C(C)C)c2O1	GRR	AAK1, ADAMTS5, AGTR1, Alox5, CA12, CA7, CCR1, CETP, Chrna7, CMA1, Cnr1, DGAT1, EGLN1, EGLN2, ERN1, EZH2, GPR88, HDAC5, Hrh3, HSD11B1, KCNH2, METAP2, MME, NAMPT, NPY5R, Oprd1, OXTR, Pde10a, PIK3CA, PIK3CG, PMII, PTGES, SCN5A, SCN9A, Sigmar1, Slc6a2, SLC6A3, Taar1, TNKS, TNKS2
glabrone	CC1(C)Oc2ccc(c(O)c2C=C1)-c1coc2cc(O)ccc2c1=O	GRR	ACAT, CA9, CMA1, DGAT1, GPR88, HRH1, Hrh3, HSD11B1, HSP90B1, Htr2c, Htr7, KCNH2, METAP2, MME, NPY5R, OXTR, Pde10a, PPO2, PRMT5, SCN9A, SIGMAR1, Slc6a2, SLC6A3, TNKS, TNKS2
glepidotin B	CC(C)=CCc1c(O)cc2O[C@@H]([C@@H](O)C(=O)c2c1O)c1ccccc1	GRR	AGTR1, ALOX5, CA9, CES1, Chrna7, Cnr1, CYP11B1, CYP11B2, DGAT1, ERN1, EZH2, HDAC5, HDAC7, Hrh3, HSD11B1, HSP90B1, KCNH2, MME, MTNR1B, OXTR, Pde10a, SCN9A, Sigmar1, Slc6a2, Slc6a3, Taar1, TNKS, TNKS2
glicophenone	COc1c(CC=C(C)C)c(O)cc(O)c1CC(=O)c1ccc(O)cc1O	GRR	AGTR1, AGTR2, Alox5, CCKAR, CCR1, Chrna7, Cnr1, CTSK, CYP11B2, DGAT1, DPP8, DRD2, FAP, Fdft1, HDAC5, HDAC9, HSP90B1, MDM4, MME, PARP1, Pde10a, SCN9A, Sigmar1, Slc6a2, Slc6a4, SLC6A9, TNKS
glicoricone	COc1c(CC=C(C)C)c(O)cc(O)c1-c1coc2cc(O)ccc2c1=O	GRR	AGTR1, AGTR2, Alox5, CMA1, CYP11B2, DGAT1, DPP8, ERN1, GPR88, HRH1, HSD11B1, HSP90B1, KCNH2, MME, OXTR, Pde10a, SCN9A, Sigmar1, TNKS
glisoflavanone	CC(C)=CCc1c(O)ccc(C2COc3cc(O)c(CC=C(C)C)c(O)c3C2=O)c1O	GRR	ACAT, AGTR1, Alox5, CETP, CMA1, Cnr1, Cnr2, CYP11B1, CYP11B2, DGAT1, EZH2, GPR88, GRB2, HDAC5, HDAC7, Hrh3, HSD11B1, HSP90B1, KCNH2, MME, MTNR1B, NET, OXTR, Pde10a, SCN5A, SCN9A, Sigmar1, Slc6a2, SLC6A3, Taar1, TNKS, TNKS2
glisoflavone	COc1cc(O)cc2occ(-c3cc(O)c(O)c(CC=C(C)C)c3)c(=O)c12	GRR	ACE, ADORA1, ADRA1D, AGTR1, AGTR2, Alox5, AVPR1A, CCR1, CETP, Chrna7, CMA1, CTSS, CYP11B2, CYP1A1, DGAT1, DRD2, ERN1, EZH2, GPR88, HDAC5, HDAC9, HRH1, HSD11B1, LTB4R, METAP2, MME, MTNR1B, OXTR, Pde10a, PSMB8, PTGES2, SCN9A, Sigmar1, SLC40A1, SLC5A2, Slc6a4, Taar1, TNKS
globulol	C[C@@H]1CC[C@@H]2[C@H]1[C@H]1[C@H](CC[C@]2(C)O)C1(C)C	GR, ZF, ZRR	ADAMTS4, ALOX5AP, AVPR1A, CETP, CHRNA7, CMA1, DGAT1, ERN1, ESR2, F11, GPM3, HSD11B1, HTR5A, IDH1, METAP2, PDE4A, PGR, PIK3CG, SCN5A, SCN9A, Slc6a2, SLC6A3, Taar1, TNKS, TNKS2
glutamic acid	N[C@@H](CCC(O)=O)C(O)=O	GRR	AGTR2, CA12, CES2, Chrna7, CMA1, DGAT1, HTR4, PARP2, Pde10a, SCN9A, Sigmar1
glyasperin C	COc1c(CC=C(C)C)c(O)cc2OC[C@H](Cc12)c1ccc(O)cc1O	GRR	ACAT, AGTR1, Alox5, CTSK, CYP11B1, CYP11B2, DGAT1, ENPP2, ERN1, ESR2, FABP4, GPR88, HDAC1, HDAC2, HRH1, Hrh3, HSD11B1, Htr7, KCNH2, LPAR1, MME, MTNR1B, OXTR, P2RY14, Pde10a, pol, PRMT5, SCN9A, SIGMAR1, Slc6a2, SLC6A3, SLC6A4, Taar1, TNKS, TNKS2
glyasperin D	COc1cc2OC[C@H](Cc2c(OC)c1CC=C(C)C)c1ccc(O)cc1O	GRR	ACAT, AGTR1, AGTR2, Alox5, CETP, CYP11B2, DGAT1, DRD2, ENPP2, FAAH, FABP4, GPR84, GPR88, HDAC2, HRH1, HSD11B1, Htr7, KCNH2, LPAR1, MME, MTNR1B, OXTR, P2RY14, Pde10a, SCN9A, Sigmar1, SLC5A2, Slc6a2, Slc6a4, TNKS, TNKS2
glyasperin J	CC(C)=CCc1c(O)cc(O)c2C(=O)C(COc12)c1ccc(O)c2C=CC(C)(C)Oc12	GRR	AAK1, ACACB, ACAT, ACE, ADAMTS5, AGTR1, ALOX5AP, BIRC2, BRD2, BRS3, C5AR1, CA12, CA5B, CA9, Cckbr, CCR1, CD38, CETP, Chrna7, CMA1, Cnr1, Cnr2, CTSA, CTSS, CYP11B1, CYP11B2, DGAT1, DHFR, EGLN1, EGLN2, ENPP2, EZH2, FDPS, GPR84, GPR88, GRB2, HDAC10, HDAC2, HDAC4, HDAC5, HDAC7, HDAC9, Hmgcr, HRH1, Hrh3, HSD11B1, HSP90B1, IDH1, inhA, KDM1A, LPAR1, LTA4H, Mapk14, METAP2, MGLL, MME, NAMPT, NET, NPY5R, N…
glyasperin N	CC(C)=CCc1c(O)cc(O)c2c1occ(-c1ccc(O)c3C=CC(C)(C)Oc13)c2=O	GRR	AAK1, ACE, ADAMTS5, AGTR1, Alox5, CCR1, CETP, Chrm3, Chrna7, CMA1, CTSA, CYP11B1, CYP11B2, DGAT1, DHFR, ERN1, EZH2, GPR88, HDAC5, HDAC9, HRH1, HSD11B1, METAP2, MME, NAMPT, NOTUM, NPY5R, OXTR, Pde10a, PSMB8, PTGES2, SCN9A, Sigmar1, SLC6A9, Taar1, TFPI, TNKS
glycocoumarin	COc1c(CC=C(C)C)c(O)cc2oc(=O)c(cc12)-c1ccc(O)cc1O	GRR	ACE, AGTR1, AGTR2, Alox5, CCKAR, CETP, Chrna7, CTSA, CTSK, CYP11B1, CYP11B2, CYP1A1, DGAT1, DPP8, DRD2, EZH2, FAAH, GPR88, HDAC9, HPSE, HRH1, HSD11B1, HSP90B1, MDM4, NPY5R, OXTR, P2RY14, Pde10a, SCN9A, Sigmar1, SLC6A2, Slc6a4, TNKS
glycoside D3a	O=C1NC(=O)C2(CCCCCC2)N1	GR	CA12, CA9, CHRNA7, EPHX2, GPR119, Grm1, HDAC11, Hrh3, HSD11B1, HTR5A, Maoa, MME, NET, PDE10A, PDE4A, PDE7A, PRMT5, PTGES, SCN5A, SCN9A, Sigmar1, Slc6a2, SLC6A3, Taar1
glycryrurol	COc1c(CCC(C)(C)O)c(O)cc2oc(=O)c3c4ccc(O)cc4oc3c12	GRR	ACAT, ACE, AGTR1, AGTR2, Alox5, BRS3, CCKAR, CETP, Chrna7, CMA1, Cnr1, Cnr2, CTSA, CTSS, CYP11B1, CYP11B2, CYP1A1, DGAT1, DPP4, DPP8, DRD2, EZH2, GLS, GRB2, HDAC2, HDAC3, HDAC5, HDAC7, HDAC9, Hrh3, HSD11B1, KIF11, LTB4R, NPY5R, OXTR, P2RY14, Pde10a, SCN9A, Sigmar1, SLC6A2, SLC6A4, TNKS, TNKS2
glycybenzofuran	COc1c(CC=C(C)C)c(O)cc(O)c1-c1oc2cc(O)ccc2c1C	GRR	ACAT, AGTR2, Alox5, CCKAR, Chrna7, CYP11B1, CYP11B2, CYP1A1, DGAT1, DPP8, DRD2, ERN1, FABP4, FAP, GHSR, GPR88, HDAC2, HRH1, HSD11B1, Htr7, KCNH2, KEAP1, LPAR1, MAOB, P2RY14, Pde10a, PIK3CA, protease, SCN9A, SIGMAR1, Slc6a2, Slc6a4, Taar1, TNKS, TNKS2
glycybridin C	CC(C)=CCc1cc(C[C@@H](O)C(=O)c2ccc(O)c(CC=C(C)C)c2O)ccc1O	GRR	ADA, AGTR1, Alox5, BRS3, C5AR1, CA12, CA2, CA9, CAPN1, CCR1, CES1, CETP, Chrna7, CMA1, Cnr1, CYP11B1, CYP11B2, DGAT1, EGLN1, EZH2, HDAC5, HDAC7, HDAC9, Hrh3, HSD11B1, HSP90B1, HTR4, inhA, KCNH2, LTB4R, METAP2, MME, NAMPT, OXTR, Pde10a, REN, SCN5A, SCN9A, Sigmar1, SLC5A2, Slc6a2, Slc6a3, SLC6A9, Taar1, TNKS, TNKS2
glycybridin I	CC1(C)Oc2ccc3c(oc(Oc4ccc(O)cc4O)cc3=O)c2C=C1	GRR	ACACB, ACAT, Chrna7, CMA1, DGAT1, EZH2, HRH3, MME, NPY5R, OXTR, Pde10a, SCN9A, Sigmar1, Slc6a2, TNKS, TNKS2
glycyrdione A	CC(C)=CCc1cc(ccc1O)C(=O)CC(=O)c1cc(CC=C(C)C)c(O)cc1O	GRR	ADORA1, ADRA1D, AGTR2, C5AR1, CA12, CA4, CA9, CCR1, CCR9, CES1, CES2, Chrm3, Chrna7, Cnr1, CYP11B2, CYP1A1, DGAT1, EPHX1, ERN1, EZH2, FAP, HDAC5, HDAC9, HRH2, HSP90B1, HTR4, KCNH2, METAP2, MME, MTNR1B, OXTR, P2RY1, Pde10a, SCN9A, Sigmar1, SLC5A2, Slc6a2, Slc6a4, Taar1, TNKS, TNKS2
glycyrin	COc1cc2oc(=O)c(cc2c(OC)c1CC=C(C)C)-c1ccc(O)cc1O	GRR	ACE, ADRB1, AGTR1, AGTR2, Alox5, CCKAR, CETP, Chrna7, CTSK, CYP11B2, CYP1A1, DGAT1, DPP8, DRD2, FAAH, GPR88, HDAC9, HPSE, HRH1, HSD11B1, HSP90B1, KCNH2, MDM4, OXTR, P2RY14, Pde10a, SCN9A, Sigmar1, SLC5A2, SLC6A2, Slc6a4, TDO2, TNKS
glycyrol	COc1c(CC=C(C)C)c(O)cc2oc(=O)c3c4ccc(O)cc4oc3c12	GRR	ACE, AGTR1, AGTR2, Akr1b1, Alox5, CCKAR, CETP, CFD, Chrna7, CTSA, CYP11B1, CYP11B2, CYP1A1, DGAT1, DPP8, DRD2, ERN1, GLS, GPR88, HRH1, KCNH2, MDM4, MTNR1B, OXTR, P2RY14, Pde10a, SCN9A, Sigmar1, Slc6a4, TNKS, TNKS2
glycyrrhisoflavone	CC(C)=CCc1cc(cc(O)c1O)-c1coc2cc(O)cc(O)c2c1=O	GRR	ACE, AGTR1, AGTR2, Alox5, AVPR1A, CCR1, CETP, Chrna7, CYP11B2, CYP1A1, DGAT1, DRD2, ERN1, EZH2, F10, Faah, GPR88, HDAC5, HDAC9, HRH1, HSD11B1, HSP90B1, METAP2, MME, MTNR1B, OXTR, Pde10a, PSMB8, SCN9A, Sigmar1, SLC5A2, Taar1, TNKS, TNKS2
glycyrrhiza isoflavone A	CC1(C)Oc2c(O)cc(cc2CC1O)-c1coc2cc(O)cc(O)c2c1=O	GRR	ADAMTS4, ADAMTS5, AGTR1, AGTR2, Alox5, AVPR1A, CA7, CCR1, CES1, CETP, Chrm3, Chrna7, CMA1, CYP11B2, DGAT1, Drd3, ERN1, Faah, FAP, GPM3, GPR88, Hmgcr, HSD11B1, HSP90B1, Htr7, IMPDH2, inhA, KCNH2, KEAP1, MME, Oprd1, OPRM1, OXTR, PARP1, Pde10a, PMII, PRMT5, PTGDR, RET, SCN9A, SIGMAR1, SLC5A2, Slc6a2, SLC6A3, Slc6a4, Taar1, TNKS, TNKS2
glycyrrhiza-isoflavone B	COc1cc(O)cc2occ(-c3cc(O)c4OC(C)(C)C=Cc4c3)c(=O)c12	GRR	ADAMTS5, AGTR1, AGTR2, Alox5, AVPR1A, CCR1, CES1, CETP, Chrm3, Chrna7, CMA1, Cnr1, CYP11B2, DGAT1, DRD2, EGLN2, ERN1, EZH2, GPR88, HDAC5, HDAC9, HSD11B1, HTR4, KEAP1, METAP2, MME, MTNR1B, Oprd1, OPRM1, Pde10a, PMII, PSMB8, PTGES2, SCN9A, Sigmar1, SLC5A2, Slc6a2, Slc6a4, SLC6A9, Taar1, TNKS, TNKS2
glyinflanin A	CC(C)=CCc1cc(ccc1O)C(\O)=C\C(=O)c1cc(CC=C(C)C)c(O)cc1O	GRR	ADRA1D, AGTR2, Alox5, CES1, CES2, Chrm3, Chrna7, Cnr1, CYP11B2, DGAT1, DPP8, EPHX1, ERN1, HDAC5, HDAC9, HTR4, KCNH2, METAP2, MME, Pde10a, SCN9A, Sigmar1, TNKS
glyinflanin C	CC(C)=CCc1cc(ccc1O)C(=O)CC(=O)c1cc2C=CC(C)(C)Oc2cc1O	GRR	ADAMTS5, ADORA1, Adra1b, Adra1d, AGTR2, AVPR1A, BIRC2, C5AR1, CA12, CA14, CA2, CA4, CA6, CA7, CA9, CCR1, CES1, Chrm3, Chrna7, Cnr1, CTSK, CYP11B2, DGAT1, DRD3, ERN1, EZH2, FAP, Grm1, HDAC5, HDAC9, HRH2, HSP90B1, HTR4, KDM1A, METAP2, MME, MTNR1A, MTNR1B, NAMPT, Oprd1, OPRM1, OXTR, P2RY1, Pde10a, PDE2A, PSMB8, PTGES, SCN9A, Sigmar1, SLC5A2, Slc6a2, SLC6A3, Slc6a4, SLC6A9, SPR, Taar1, TNKS, TNKS2
glyurallin A	COc1c(CC=C(C)C)c(O)cc2OCc3c(oc4cc(O)ccc34)-c12	GRR	ACAT, ACE, ADA, AGTR1, AGTR2, Alox5, CCKAR, CETP, Chrna7, CTSK, CYP11B1, CYP11B2, DGAT1, DPP4, DRD2, ENPP2, ERN1, ESR2, EZH2, FABP4, HDAC2, HDAC9, HRH1, Hrh3, HSD11B1, IDH1, LPAR1, MTNR1B, NAMPT, NPY5R, P2RY14, Pde10a, PDE2A, PRMT5, protease, SCN9A, Sigmar1, Slc6a3, SLC6A4, Taar1, TNKS, TNKS2
glyzaglabrin	Oc1ccc2c(c1)occ(-c1ccc3OCOc3c1O)c2=O	GRR	ACAT, ache, Alox5, CA9, Chrna7, CMA1, CYP11B2, DGAT1, ERN1, HRH1, HSD11B1, HSP90B1, Htr7, KCNH2, METAP2, MME, NPY5R, OXTR, Pde10a, PRMT5, SCN5A, SCN9A, SIGMAR1, SLC5A2, Taar1, TNKS, TNKS2
guaiacol	COc1ccccc1O	GR, GRR, PT	ADRA1D, CCR9, CES2, Chrna7, CYP11B2, DGAT1, DRD5, KCNH2, MME, Pde10a, SCN5A, SCN9A, Sigmar1, Slc6a2, SMO, TNKS
guaiol	C[C@H]1CC[C@@H]2[C@H]1C[C@@H](CC[C@@H]2C)C(C)(C)O	ZR, ZRR	ADA, ADAMTS4, ADAMTS5, AKR1B1, ALOX5AP, BRD2, BTK, C5AR1, CA12, CA4, CA6, CA7, CA9, CAPN1, CCR1, CES1, CETP, Chrna7, Cnr1, CTSK, DGAT1, EGLN1, EGLN2, EZH2, Faah, GHSR, GPM3, HDAC5, HDAC7, HDAC9, Hmgcr, Hrh3, HSD11B1, HSP90B1, HTR4, IDH1, KDM1A, LTA4H, MGLL, NAMPT, NR3C1, OXTR, PARP1, Pde10a, PDE4A, PDE4B, PDE7A, PIK3CD, PIK3CG, PMII, pol, POLG, PRMT5, PTGES, PYGL, SCN9A, Sigmar1, SLC5A2, Slc6a2, …
guanine	Nc1nc2[nH]cnc2c(=O)[nH]1	ZF	CCR9, CES2, CHRNA7, CTSS, DGAT1, FDPS, GPR88, HSD11B1, NET, Pde10a, SCN5A, SCN9A, SIGMAR1, Slc6a2
hedysarimcoumestan B	COc1ccc2c(c1)oc1c2c(=O)oc2cc(O)cc(O)c12	GRR	AGTR2, AHR, Akr1b1, Alox5, CCR9, CFD, Chrna7, CMA1, CYP11B1, CYP11B2, CYP1A1, DGAT1, DPP8, DRD5, F10, GLS, GPR88, KCNH2, MTNR1B, NPY5R, P2RY14, Pde10a, RARB, SCN9A, SIGMAR1, TNKS
heptaldehyde	CCCCCCC=O	GR, PT, ZF	CES2, CMA1, CYP11B1, DGAT1, HDAC5, HDAC9, PDE10A, SCN9A, Sigmar1, TNKS
heptanal	CCCCCCC=O	GR, PT, ZF	CES2, CMA1, CYP11B1, DGAT1, HDAC5, HDAC9, PDE10A, SCN9A, Sigmar1, TNKS
heptanoic acid	CCCCCCC(O)=O	GR, ZF	CA12, CD38, CES2, CMA1, DGAT1, FAP, FDPS, HTR4, PARP2, PDE10A, PDE4A, SCN5A, SCN9A, Sigmar1
hexanal	CCCCCC=O	GR, GRR, PT, ZF, ZR, ZRR	CES2, CYP11B1, DGAT1, PDE10A, SCN9A
hexanoic acid	CCCCCC(O)=O	GR, GRR, ZF	CES2, CMA1, DGAT1, FAP, HTR4, PARP2, PDE10A, PDE4A, SCN5A, SCN9A, Sigmar1, Slc6a2
hexanoic acid, methyl ester	CCCCCC(=O)OC	ZF	CA12, CES2, CYP11B1, DGAT1, F2, FDPS, GPR88, HDAC5, Hrh3, HTR4, METAP2, PDE10A, PMII, SCN5A, SCN9A, Sigmar1, Slc6a2
hexanol	CCCCCCO	PT, ZF	CES2, CMA1, CYP11B1, FDPS, SCN9A, Sigmar1, Slc6a2
hexyl acetate	CCCCCCOC(C)=O	GR	AGTR1, AGTR2, CA12, CES1, CES2, CMA1, Cnr1, CYP11B1, DGAT1, FDPS, HDAC5, HDAC9, Hrh3, HSP90B1, HTR4, KCNH2, Mc4r, METAP2, NAMPT, PARP1, PARP2, PDE10A, SCN9A, Sigmar1, SLC5A2, Slc6a2, Slc6a4, TNKS
hirtellanine I	COc1c2C=CC(C)(C)Oc2cc(O)c1-c1coc2cc(O)ccc2c1=O	GRR	ACACB, ACAT, AGTR1, CA9, CMA1, Cnr2, CYP11B2, DGAT1, EZH2, GPR88, Hrh3, HSD11B1, HSP90B1, inhA, KEAP1, LTA4H, METAP2, MME, NAMPT, NPY5R, OXTR, Pde10a, PIK3CA, PIK3CD, PMII, PRMT5, PYGL, REN, SCN9A, SIGMAR1, SLC5A2, Slc6a2, SLC6A3, Taar1, TNKS
hispaglabridin A	CC(C)=CCc1c(O)ccc([C@@H]2COc3c(C2)ccc2OC(C)(C)C=Cc32)c1O	GRR	ACACA, ACAT, ADA, ADAMTS4, ADAMTS5, Adra1d, AGTR1, Alox5, AVPR1A, BIRC2, CA12, CA14, CA2, CA5B, CA7, CA9, CCR1, CD38, CETP, Chrm3, Chrna7, CMA1, Cnr2, CTSK, CYP11B2, DGAT1, DHFR, DRD3, EGLN1, ENPP2, ERN1, EZH2, GHSR, GPR88, GRB2, HDAC1, HDAC10, HDAC2, Hmgcr, HRH2, Hrh3, HSD11B1, HSP90B1, Htr2a, Htr7, KCNH2, KDM1A, LTA4H, MME, MMP12, MTNR1A, MTNR1B, NAMPT, NET, NR3C1, Oprd1, OPRM1, OXTR, P2RY1, PA…
histidine	N[C@@H](Cc1cnc[nH]1)C(O)=O	GRR	CA14, CCR9, CES2, Chrna7, CMA1, CYP11B2, DGAT1, Fdft1, FDPS, HSD11B1, MME, Pde10a, PDE4A, SCN9A, Sigmar1
homobutein	COc1cc(\C=C\C(=O)c2ccc(O)cc2O)ccc1O	GRR	ADRA1D, Alox5, CCKAR, Chrna7, Cnr1, CYP11B2, CYP1A1, DGAT1, DPP8, FAP, Fdft1, HDAC5, HDAC9, KCNH2, MDM4, MME, Pde10a, SCN9A, Sigmar1, Slc6a2, Slc6a4, SMO, TNKS
humulene epoxide II	C\C1=C/CC(C)(C)\C=C\C[C@@]2(C)O[C@@H]2CC1	GR, ZR, ZRR	CHRNA7, DGAT1, HSD11B1, KCNH2, MME, NET, Pde10a, SCN5A, SCN9A, SIGMAR1, Slc6a2, Taar1, TNKS
humulene oxide II	C\C1=C/CC(C)(C)\C=C\C[C@@]2(C)O[C@@H]2CC1	GR, ZR, ZRR	CHRNA7, DGAT1, HSD11B1, KCNH2, MME, NET, Pde10a, SCN5A, SCN9A, SIGMAR1, Slc6a2, Taar1, TNKS
hydrastine	COc1ccc2[C@H](OC(=O)c2c1OC)[C@@H]1N(C)CCc2cc3OCOc3cc12	CR	Adra1a, AGTR1, AGTR2, CETP, CMA1, CYP11B2, DGAT1, DRD2, GLS, GPR88, HSD11B1, Htr7, IMPDH2, KEAP1, NOTUM, NPY5R, Pde10a, PIK3CD, PKLR, pol, SCN9A, SIGMAR1, SLC5A2, Slc6a2, Slc6a4, SLC6A9, SLC9A1, Taar1, TNKS
hydroxylinalool	C\C(CO)=C/CCC(C)(O)C=C	ZR	ADAMTS5, AGTR1, BRS3, C5AR1, CA9, CETP, CHRNA7, CTSA, CTSS, CYP11B1, CYP11B2, EZH2, F2, HRH1, HSD11B1, Htr7, MGLL, OXTR, Pde10a, PDE4A, PRKCE, PRMT5, REN, SCN9A, SIGMAR1, SLC5A2, Slc6a2, SLC6A3, SLC6A4, Taar1, TNKS, TNKS2
hypoxanthine	O=c1[nH]cnc2nc[nH]c12	ZF	CCR9, CES2, Chrna7, CTSS, DGAT1, DRD5, FDPS, HSD11B1, Pde10a, SCN5A, SCN9A, Sigmar1, SMO
inflacoumarin A	CC(C)=CCc1cc2c(cc(=O)oc2cc1O)-c1ccc(O)cc1	GRR	ADRA2B, AGTR2, Alox5, Chrm3, Chrna7, CMA1, CYP11B2, CYP1A1, DGAT1, DPP8, DRD2, FABP4, GLS, GPR88, HRH1, KCNH2, MME, MTNR1B, P2RY14, Pde10a, SCN9A, Sigmar1, Slc6a4, TNKS
isoaromadendrene epoxide	CC1CCC2C1C1C(CC3OC23C)C1(C)C	GR, ZRR	AAK1, ACACA, ACACB, Ache, ADAMTS4, ALOX5AP, APP, AVPR1A, BRD2, BRD4, CD38, CDC7, CETP, CHRNA7, CMA1, CNR1, CTSS, CYP11B2, DGAT1, DHFR, ENPP2, ERN1, ESR2, F11, Gpr119, GPR84, Hcrtr1, Hmgcr, HPGDS, HSD11B1, Htr2a, HTR5A, IDH1, KCNH2, KIF11, KRAS, LTA4H, METAP2, NA, NAMPT, NOD2, NOTUM, Pde10a, PGR, PIK3CG, pol, POLG, PRMT5, PTGES, PTGES2, SCN5A, SCN9A, SIGMAR1, SLC6A3, SSTR5, Taar1, TLR7, TNKS
isobavachalcone	CC(C)=CCc1c(O)ccc(C(=O)\C=C\c2ccc(O)cc2)c1O	GRR	ADRB1, BIRC2, CCR9, CES2, Chrm3, Chrna7, Cnr1, CYP11B2, CYP1A1, DGAT1, DPP8, FAP, HDAC5, HDAC7, HDAC9, HSD11B1, KCNH2, MME, Pde10a, SCN9A, Sigmar1, Slc6a2, Slc6a4, SMO, TNKS
isobornyl acetate	CC(=O)O[C@H]1C[C@@H]2CC[C@@]1(C)C2(C)C	ZR	CTSK, CTSS, CYP11B1, DGAT1, EZH2, Gpr119, Hrh3, METAP2, MME, NAMPT, NPY5R, PARP1, Pde10a, PDE4A, PMII, PYGL, SCN9A, Sigmar1, SLC6A2, TNKS
isobutyl phthalate	CC(C)COC(=O)c1ccccc1C(=O)OCC(C)C	PT, ZF	CCR9, CES2, Chrm3, Chrna7, CYP11B2, DGAT1, MDM4, MME, Pde10a, SCN9A, Sigmar1, TNKS
isoderrone	CC1(C)Oc2ccc(cc2C=C1)-c1coc2cc(O)cc(O)c2c1=O	GRR	ADAMTS5, AGTR1, AGTR2, Alox5, BIRC2, C5AR1, CA12, CA14, CA2, CA4, CA7, CA9, CCR1, CES1, CETP, Chrm3, Chrna7, CMA1, Cnr1, CTSK, CYP11B2, DGAT1, EGLN1, ERN1, EZH2, Faah, FAP, GPM3, Grm1, HDAC5, Hmgcr, HRH1, HSD11B1, HSP90B1, Htr7, inhA, METAP2, MME, NAMPT, NET, Oprd1, OPRM1, OXTR, PARP1, Pde10a, PMII, SCN9A, Sigmar1, SLC5A2, Slc6a2, Slc6a4, SLC6A9, SMO, Taar1, TNKS, TNKS2
isoeugenol	COc1cc(\C=C\C)ccc1O	ZF, ZRR	ADRA1D, ADRB1, Alox5, CCR9, CES2, CFD, Chrna7, CYP11B2, CYP1A1, DGAT1, DRD5, KCNH2, MME, Pde10a, SCN9A, Sigmar1, Slc6a2, SMO, TNKS
isoferulic acid	COc1ccc(\C=C\C(O)=O)cc1O	ZRR	ACE, ADRA1D, ADRB1, AGTR1, AGTR2, Alox5, CCR1, CCR9, CES2, Chrna7, Cnr1, CYP11B2, CYP1A1, DGAT1, DPP8, DRD2, FABP4, FAP, HDAC5, HDAC9, KCNH2, MDM4, MME, OXTR, PDE10A, PDE4A, SCN9A, Sigmar1, SLC40A1, SLC5A2, Slc6a2, Slc6a4, SMO, TNKS
isoformononetin	COc1ccc2c(c1)occ(-c1ccc(O)cc1)c2=O	GRR	AGTR2, Alox5, Chrna7, CMA1, CYP11B2, DGAT1, GPR88, KCNH2, MME, MTNR1B, Pde10a, RARB, SCN9A, Sigmar1, TNKS
isogeraniol	CC(C)=CC\C=C(\C)CCO	PT, ZR	AGTR2, CHRNA7, CYP11B2, DGAT1, DRD5, FAP, KCNH2, MME, Pde10a, SCN9A, SIGMAR1, Slc6a2
isoglabrone	CC1(C)Oc2ccc3c(occ(-c4ccc(O)cc4O)c3=O)c2C=C1	GRR	ACACB, ACAT, Chrna7, CMA1, DGAT1, GPR88, HSD11B1, HSP90B1, Htr7, KCNH2, MME, Pde10a, PRMT5, protease, SCN9A, SIGMAR1, SLC6A3, TNKS
isolicoflavonol	CC(C)=CCc1cc(ccc1O)-c1oc2cc(O)cc(O)c2c(=O)c1O	GRR	ADRA1D, ADRB1, AGTR2, Alox5, CCR1, CCR9, CETP, Chrna7, CMA1, CYP1A1, DGAT1, DPP8, DRD2, ERN1, EZH2, GPR88, HDAC5, HDAC9, HPSE, HRH1, KCNH2, METAP2, MME, MTNR1B, OXTR, Pde10a, PTGES2, SCN5A, SCN9A, Sigmar1, SLC5A2, Slc6a4, SMO, TNKS, TNKS2
isolupalbigenin	CC(C)=CCc1cc(ccc1O)-c1coc2c(CC=C(C)C)c(O)cc(O)c2c1=O	GRR	ACE, Adra1a, ADRB1, AGTR1, AGTR2, Alox5, CETP, Chrm3, Chrna7, CMA1, CYP11B2, CYP1A1, DGAT1, DRD2, ERN1, EZH2, HDAC5, HDAC9, HRH1, HSD11B1, KCNH2, METAP2, MME, MTNR1B, OXTR, Pde10a, PTGES2, SCN9A, Sigmar1, SLC5A2, SMO, Taar1, TNKS
isoononin	COc1ccc2c(c1)occ(-c1ccc(O[C@@H]3O[C@H](CO)[C@@H](O)[C@H](O)[C@H]3O)cc1)c2=O	GRR	AGTR2, Alox5, CES1, Chrna7, CMA1, CYP11B2, DGAT1, ERN1, GPR88, HSP90B1, KCNH2, METAP2, MME, MTNR1B, PDE10A, PMII, SCN9A, SIGMAR1, SLC5A2, Slc6a2, TNKS
isophorone	CC1=CC(=O)CC(C)(C)C1	PT	CCR9, CES2, CHRNA7, CYP11B2, DGAT1, DRD5, HSD11B1, MME, Pde10a, SCN9A, SIGMAR1, Slc6a2, TNKS
isopinocamphenol	C[C@H]1[C@@H]2C[C@H](C[C@@H]1O)C2(C)C	ZR, ZRR	CYP11B2, MME, Slc6a2
isoprenylchalcone derivative	CC(C)=CCc1cc(\C=C\C(=O)c2ccc(O)c(CC=C(C)C)c2O)ccc1O	GRR	ADRB1, AGTR1, AGTR2, Alox5, CCR1, CCR9, CES1, CES2, Chrm3, Chrna7, Cnr1, CYP11B2, CYP1A1, DGAT1, DPP8, EPHX1, EZH2, HDAC5, HDAC9, HRH2, HSD11B1, HTR4, KCNH2, MME, Pde10a, SCN9A, Sigmar1, SLC5A2, Slc6a2, Slc6a4, SMO, Taar1, TNKS
isorhamnetin	COc1cc(ccc1O)-c1oc2cc(O)cc(O)c2c(=O)c1O	ZF	ADRA1D, ADRB1, AGTR2, AHR, Alox5, CCR9, CES2, CETP, CFD, Chrna7, CMA1, CYP11B2, CYP1A1, DGAT1, DRD2, GLS, GPR88, HRH1, KCNH2, MME, MTNR1B, OPRM1, Pde10a, PTGES2, RARB, SCN9A, Sigmar1, SLC5A2, Slc6a2, Slc6a4, SMO, TNKS
isoscutellarein	Oc1ccc(cc1)-c1cc(=O)c2c(O)cc(O)c(O)c2o1	SR	AGTR2, Akr1b1, Alox5, CETP, Chrna7, CMA1, CYP11B2, CYP1A1, DGAT1, DPP8, DRD2, ERN1, F10, FAAH, GLS, GPR88, HRH1, HSD11B1, KCNH2, MME, MTNR1B, NPY5R, OXTR, Pde10a, PTGES2, RARB, SCN9A, Sigmar1, SLC6A9, SMO, TNKS, TNKS2
isospathulenol	CC1=C2CCC(C)(O)C2C2C(CC1)C2(C)C	GR	CETP, CHRNA7, CMA1, CYP11B2, F2, GPR88, GRB2, Hmgcr, HSD11B1, HSP90B1, Htr7, NA, PARP1, Pde10a, PIK3CA, PIK3CG, PRMT5, PYGL, SCN9A, SLC6A2, SLC6A3, Taar1, TNKS
isotrifloliol	COc1cc(O)cc2oc(=O)c3c4ccc(O)cc4oc3c12	GRR	ADRA1D, AGTR2, Alox5, CFD, CMA1, CYP11B2, DGAT1, GLS, GPR88, KCNH2, P2RY14, Pde10a, RARB, SCN9A, SIGMAR1, TNKS
isovanillin	COc1ccc(C=O)cc1O	ZR	ADRA1D, ADRB1, AGTR2, Alox5, CCR9, CES2, Chrm3, Chrna7, CYP11B2, CYP1A1, DGAT1, DRD2, DRD5, FABP4, FAP, KCNH2, MDM4, MME, Pde10a, SCN9A, Sigmar1, SLC5A2, Slc6a2, Slc6a4, SMO, TNKS
jasmogin A	CC(O)\C=C/C[C@H]1[C@@H](O)CC[C@@H]1CC(O)=O	GR	ADAMTS5, BIRC2, CAPN1, Chrna7, DGAT1, FAP, Fdft1, Hrh3, HSP90B1, HTR5A, MME, MTNR1B, PARP1, Pde10a, PRMT5, PYGL, REN, SCN9A, Sigmar1, Slc6a2, XIAP
kaempferol	Oc1ccc(cc1)-c1oc2cc(O)cc(O)c2c(=O)c1O	GR, GRR, ZF, ZR	AGTR2, Alox5, CETP, Chrna7, CMA1, CYP11B2, CYP1A1, DGAT1, DRD5, ERN1, GLS, GPR88, HRH1, KCNH2, MME, MTNR1B, OXTR, Pde10a, RARB, SCN5A, SCN9A, Sigmar1, SLC5A2, SLC6A9, SMO, TNKS
kanzonol B	CC1(C)Oc2ccc(\C=C\C(=O)c3ccc(O)cc3O)cc2C=C1	GRR	ACAT, ADAMTS5, AGTR2, BIRC2, CA12, CA14, CA4, CA9, CCKAR, CCR1, Chrna7, Cnr1, CTSK, CYP11B2, DGAT1, ERN1, EZH2, Faah, FAP, GHSR, Grm1, HDAC5, HDAC7, HDAC9, HRH2, HSD11B1, HSP90B1, MME, Oprm1, OXTR, PARP1, Pde10a, SCN9A, Sigmar1, SLC5A2, Slc6a2, Slc6a4, SLC6A9, SMO, Taar1, TNKS, TNKS2
kanzonol D	CC(C)=CCc1cc(ccc1O)-c1cc(=O)c2ccc(O)cc2o1	GRR	AGTR2, Alox5, Chrm3, Chrna7, CMA1, CYP11B2, CYP1A1, DGAT1, DPP8, DRD2, DRD5, ERN1, GPR88, HRH1, MAOB, MME, MTNR1B, OPRM1, Pde10a, SCN9A, Sigmar1, SMO, TNKS, TNKS2
kanzonol T	CC(C)(O)CCc1c(O)cc2occ(-c3ccc4OC(C)(C)C=Cc4c3O)c(=O)c2c1O	GRR	ABCC1, ACACA, ACAT, ADAMTS4, ADAMTS5, AGTR1, AGTR2, Alox5, ALOX5AP, BIRC2, BRD2, BRS3, C5AR1, CA12, CA2, CA7, CA9, CAPN1, CASR, CCR1, CCR5, CES1, CETP, Chrna7, CMA1, Cnr1, Cnr2, CTSA, CTSB, CTSD, CTSK, CTSS, CXCR2, CYP11B1, CYP11B2, DGAT1, DHFR, DPP4, DYR, EDNRA, EGLN1, EGLN2, ERN1, EZH2, GPM3, GPR119, Grm1, HDAC2, HDAC3, HDAC5, HDAC7, HDAC9, Hmgcr, HPSE, HRH1, Hrh3, HSD11B1, HSP90B1, Htr2c, Htr7…
kanzonol X	CC(C)=CCc1c(O)ccc([C@@H]2COc3c(C2)ccc(O)c3CC=C(C)C)c1O	GRR	ACACA, ADAMTS5, Adra1b, Adra1d, AGTR1, Alox5, AVPR1A, CA12, CA14, CA2, CA9, Cckbr, CCR1, CETP, Chrm3, Chrna7, CMA1, CYP11B2, DGAT1, ERN1, GPR88, HRH2, HSD11B1, HSP90B1, Htr7, KCNH2, MME, MTNR1A, MTNR1B, NAMPT, NET, Oprd1, OXTR, P2RY1, PARP1, Pde10a, SCN5A, SCN9A, SIGMAR1, SLC5A2, Slc6a2, SLC6A3, Slc6a4, SPR, Taar1, TNKS, TNKS2
kanzonol Y	CC(C)=CCc1cc(C[C@@H](O)C(=O)c2cc(CC=C(C)C)c(O)cc2O)ccc1O	GRR	AGTR1, Alox5, BRS3, C5AR1, CA12, CA2, CA4, CA9, CAPN1, CCR1, CES1, CES2, Chrna7, CMA1, Cnr1, CYP11B1, CYP11B2, CYP1A1, DGAT1, EGLN1, EZH2, GLS, HDAC5, HDAC7, HDAC9, Hrh3, HSD11B1, HSP90B1, HTR4, KIF11, LTB4R, METAP2, MME, NAMPT, OXTR, Pde10a, pol, protease, SCN9A, Sigmar1, SLC5A2, Slc6a3, SLC6A9, Taar1, TNKS, TNKS2
kumatakenin	COc1cc(O)c2c(c1)oc(-c1ccc(O)cc1)c(OC)c2=O	GRR	AGTR2, Alox5, CCR9, CETP, Chrna7, CMA1, CYP11B2, CYP1A1, DGAT1, DPP8, DRD2, ERN1, F10, GLS, GPR88, HDAC5, HDAC9, HRH1, KCNH2, MME, MTNR1B, Pde10a, RARB, SCN9A, Sigmar1, SLC5A2, Slc6a2, Slc6a4, SLC6A9, SMO, TNKS
lauric acid	CCCCCCCCCCCC(O)=O	GR, ZF, ZR, ZRR	CA12, CD38, CES2, CMA1, DGAT1, FAP, FDPS, HTR4, PARP2, PDE10A, PDE4A, SCN5A, SCN9A, Sigmar1
ledene oxide-(II)	CC1CCC23OC2(C)CCC2C(C13)C2(C)C	GR	ACACA, ACACB, ADAMTS4, APP, AVPR1A, CETP, CHRNA7, CMA1, CTSS, CYP11B2, DGAT1, ERN1, ESR2, F11, GPR119, HDAC2, HDAC3, HSD11B1, HTR5A, IDH1, KCNH2, METAP2, MME, NAMPT, NPY5R, Pde10a, PDE4A, PGR, PIK3CG, PRMT5, PTGES2, SCN5A, SCN9A, SIGMAR1, Slc6a2, SLC6A3, Taar1, TLR7, TNKS, TNKS2
ledol	C[C@@H]1CC[C@@H]2[C@H]1[C@H]1[C@H](CC[C@]2(C)O)C1(C)C	GR, ZF, ZRR	ADAMTS4, ALOX5AP, AVPR1A, CETP, CHRNA7, CMA1, DGAT1, ERN1, ESR2, F11, GPM3, HSD11B1, HTR5A, IDH1, METAP2, PDE4A, PGR, PIK3CG, SCN5A, SCN9A, Slc6a2, SLC6A3, Taar1, TNKS, TNKS2
lespedezaflavanone B	CC(C)=CCc1cc(ccc1O)[C@@H]1CC(=O)c2c(O)cc(O)c(CC=C(C)C)c2O1	GRR	AAK1, AGTR1, CA12, CCR1, CETP, Chrna7, Cnr1, DGAT1, EGLN1, EGLN2, ERN1, EZH2, GPR88, HDAC5, Hrh3, HSD11B1, HSP90B1, METAP2, MME, MTNR1B, NAMPT, NPY5R, Oprd1, OXTR, Pde10a, PIK3CA, PIK3CG, PMII, PRMT5, SCN5A, SCN9A, Sigmar1, SLC5A2, Slc6a2, SLC6A3, Taar1, TNKS, TNKS2
leucine	CC(C)C[C@H](N)C(O)=O	GRR	CA14, Chrna7, DGAT1, FAP, HTR4, MME, PARP1, Pde10a, SCN9A, Sigmar1
licoagrochalcone A	CC(C)=CCc1cc(\C=C\C(=O)c2ccc(O)cc2O)ccc1O	GRR	AGTR2, Alox5, CCKAR, CCR1, Chrna7, Cnr1, CTSK, CYP11B2, CYP1A1, DGAT1, DPP8, Faah, FAP, Fdft1, HDAC4, HDAC5, HDAC9, HSP90B1, KCNH2, MME, Pde10a, SCN9A, Sigmar1, SLC40A1, Slc6a2, Slc6a4, SMO, Taar1, TNKS, TNKS2
licoagrochalcone C	COc1c(\C=C\C(=O)c2ccc(O)c(O)c2)ccc(O)c1CC=C(C)C	GRR	ACE, ADRA1D, ADRB1, AGTR1, AGTR2, Alox5, CCR9, CFD, Chrna7, Cnr1, CYP11B2, CYP1A1, DGAT1, DRD2, ERN1, HDAC5, HDAC9, KCNH2, MDM4, MME, MTNR1B, OXTR, P2RY1, Pde10a, SCN9A, Sigmar1, SLC40A1, Slc6a2, Slc6a4, TNKS, TNKS2
licoagrochalcone D	COc1c2CC(Oc2ccc1\C=C\C(=O)c1ccc(O)cc1)C(C)(C)O	GRR	ACAT, ache, AGTR1, CCR1, CES1, Chrna7, CYP11B2, DGAT1, ERN1, FABP4, FAP, folA, HDAC5, MTNR1B, NOS2, OXTR, PDE10A, SCN9A, Sigmar1, SLC5A2, Slc6a2, Slc6a4, Soat1, TNKS, TNKS2
licoarylcoumarin	COc1cc(O)c(c2oc(=O)c(cc12)-c1ccc(O)cc1O)C(C)(C)C=C	GRR	ACE, AGTR1, Akr1b1, Alox5, CETP, Chrna7, Cnr1, CTSA, CTSK, CYP11B2, CYP1A1, DGAT1, DPP8, DRD2, ERN1, EZH2, F10, GLS, GPR88, HDAC5, HDAC9, HRH1, HSD11B1, MDM4, OXTR, P2RY14, Pde10a, SCN9A, Sigmar1, SLC6A2, SLC6A4, SLC6A9, Taar1, TNKS
licobenzofuran	COc1cc2oc(c(O)c2cc1OC)-c1ccc(O)c(CC=C(C)C)c1	GRR	ACE, ADRA1D, ADRB1, AGTR1, AGTR2, Alox5, CCR9, Chrm3, Chrna7, CYP11B2, CYP1A1, DGAT1, DPP8, DRD2, ERN1, FABP4, GPR88, HDAC9, HRH1, KCNH2, MAOB, MDM4, MME, MTNR1B, P2RY14, Pde10a, PSMB8, PTGES2, SCN9A, Sigmar1, SLC40A1, Slc6a4, TNKS
licochalcone A	COc1cc(O)c(cc1\C=C\C(=O)c1ccc(O)cc1)C(C)(C)C=C	GRR	ADORA1, ADRA1D, ADRB1, CCR9, CES1, CES2, CFD, Chrna7, Cnr1, CYP11B2, DGAT1, DPP8, DRD2, Fdft1, HDAC5, HDAC9, MDM4, MTNR1B, NOS2, Pde10a, SCN9A, Sigmar1, SLC40A1, SLC5A2, Slc6a2, Slc6a4, TNKS
licochalcone B	COc1c(O)c(O)ccc1\C=C\C(=O)c1ccc(O)cc1	GRR	ADRA1D, CCR9, CES2, CFD, Chrna7, CYP11B2, DGAT1, DRD5, KCNH2, MME, MTNR1B, Pde10a, SCN9A, Sigmar1, SMO, TNKS
licochalcone C	COc1c(\C=C\C(=O)c2ccc(O)cc2)ccc(O)c1CC=C(C)C	GRR	ADRA1D, AGTR2, Alox5, CCR9, CES2, Chrna7, Cnr1, CYP11B2, DGAT1, FABP4, FAP, KCNH2, MDM4, MME, MTNR1B, OXTR, Pde10a, SCN9A, Sigmar1, SLC40A1, TNKS, TNKS2
licochalcone D	COc1c(O)c(O)ccc1\C=C\C(=O)c1ccc(O)c(CC=C(C)C)c1	GRR	ACE, ADORA1, ADRA1D, AGTR2, Alox5, CCR9, CES1, CES2, CFD, Chrna7, CYP11B2, CYP1A1, DGAT1, DRD2, ERN1, HDAC5, HTR4, KCNH2, MME, MTNR1B, Pde10a, SCN9A, Sigmar1, SLC5A2, Slc6a2, TNKS, TNKS2
licochalcone E	COc1cc(O)c(cc1\C=C\C(=O)c1ccc(O)cc1)[C@H](C)C(C)=C	GRR	ADRA1D, AGTR2, Alox5, CCR9, Chrna7, Cnr1, CYP11B2, CYP1A1, DGAT1, DPP8, EZH2, FABP4, HDAC5, HDAC9, MDM4, MME, PDE10A, SCN9A, Sigmar1, SLC40A1, SLC5A2, Slc6a2, Slc6a4, TNKS
licocoumarone	COc1c(CC=C(C)C)c(O)cc2oc(cc12)-c1ccc(O)cc1O	GRR	AGTR1, AGTR2, Alox5, CETP, Chrna7, CMA1, CTSK, CYP11B1, CYP11B2, CYP1A1, DGAT1, DPP8, DRD2, DRD5, ERN1, FAAH, GPR88, HPSE, HRH1, HSD11B1, HSP90B1, Htr7, KCNH2, MAOB, MDM4, MMP12, NAMPT, NOTUM, NPY5R, P2RY14, PARP1, Pde10a, PIK3CA, SCN9A, SIGMAR1, Slc6a4, TDO2, TNKS
licoflavanone	CC(C)=CCc1cc(ccc1O)C1CC(=O)c2c(O)cc(O)cc2O1	GRR	AAK1, ACAT, ADAMTS5, AGTR1, AGTR2, Alox5, CA12, CA9, CCR1, CETP, Chrna7, Cnr1, CTSK, DGAT1, ERN1, EZH2, GPR88, HDAC5, Hrh3, HSD11B1, HSP90B1, METAP2, MME, MTNR1B, NPY5R, Oprd1, OXTR, Pde10a, PMII, SCN5A, SCN9A, Sigmar1, SLC5A2, Slc6a2, SLC6A3, Taar1, TNKS, TNKS2
licoflavone	CC(C)=CCc1cc2c(cc1O)oc(cc2=O)-c1ccc(O)cc1	GRR	ACACB, ACAT, ADRA1D, ADRA2B, ADRB1, AGTR1, AGTR2, Alox5, CCKAR, CETP, Chrm3, Chrna7, CMA1, CYP11B1, CYP11B2, CYP1A1, DGAT1, DPP8, DRD2, ERN1, GPR88, HDAC9, HRH1, KCNH2, MAOB, MME, MTNR1B, OXTR, P2RY14, Pde10a, PTGES2, SCN9A, Sigmar1, SLC5A2, Slc6a2, Slc6a4, SMO, TNKS, TNKS2
licoflavone B	CC(C)=CCc1cc(ccc1O)-c1cc(=O)c2cc(CC=C(C)C)c(O)cc2o1	GRR	ACACB, ADRA1D, ADRA2B, ADRB1, AGTR2, AHR, Alox5, CCKAR, Chrm3, Chrna7, CMA1, CYP11B1, CYP11B2, CYP1A1, DGAT1, DPP8, DRD2, ERN1, EZH2, GPR88, HDAC5, HDAC9, HPSE, HRH1, MAOB, MME, MTNR1B, P2RY14, Pde10a, PTGES2, SCN9A, Sigmar1, SLC5A2, Slc6a4, SMO, TNKS, TNKS2
licoflavone C	CC(C)=CCc1c(O)cc(O)c2c1oc(cc2=O)-c1ccc(O)cc1	GRR	ACE, ADRB1, AGTR1, AGTR2, Akr1b1, Alox5, ALOX5AP, CCKAR, CETP, Chrm3, Chrna7, CMA1, CRHR1, CYP11B2, CYP1A1, DGAT1, DPP8, DRD2, ERN1, FAAH, GLS, GPR88, HDAC9, HRH1, KCNH2, MAOB, MDM4, MTNR1B, NAMPT, OPRM1, OXTR, Pde10a, PTGES2, SCN9A, Sigmar1, SLC5A2, Slc6a4, SLC6A9, SMO, TDO2, TNKS, TNKS2
licoflavonol	CC(C)=CCc1c(O)cc2oc(-c3ccc(O)cc3)c(O)c(=O)c2c1O	GRR	ADRA2B, AGTR1, AGTR2, Alox5, CCR9, CETP, Chrna7, CMA1, CYP11B2, CYP1A1, DGAT1, DPP8, DRD2, ERN1, GPR88, HPSE, HRH1, KCNH2, MAOB, MME, MTNR1B, OXTR, P2RY14, Pde10a, PTGES2, SCN9A, Sigmar1, SLC5A2, Slc6a2, Slc6a4, SMO, TNKS
licofuranone	COc1c(CC=C(C)C)c(O)cc(O)c1C1Oc2cc(O)ccc2C1=O	GRR	AGTR1, AGTR2, Alox5, CMA1, CTSK, CYP11B2, DGAT1, EGLN2, GPR88, Hrh3, HSD11B1, HSP90B1, MME, NAMPT, OXTR, Pde10a, PMII, RARB, SCN9A, Sigmar1, SLC5A2, SLC6A2, Slc6a4, SLC6A9
licoisoflavone	CC(C)=CCc1c(O)ccc(c1O)-c1coc2cc(O)cc(O)c2c1=O	GRR	AGTR1, AGTR2, Alox5, CETP, Chrm3, Chrna7, CYP11B1, CYP11B2, CYP1A1, DGAT1, DPP8, ERN1, EZH2, Faah, GPR88, HPSE, HRH1, HSD11B1, HSP90B1, Htr7, METAP2, MME, OXTR, Pde10a, SCN9A, Sigmar1, Taar1, TNKS
licoisoflavone B	CC1(C)Oc2ccc(c(O)c2C=C1)-c1coc2cc(O)cc(O)c2c1=O	GRR	AGTR1, AGTR2, Alox5, CA12, CA9, CCR1, CETP, Chrna7, CTSK, DGAT1, EZH2, GPR88, HDAC5, HRH1, Hrh3, HSD11B1, HSP90B1, Htr7, METAP2, MME, NAMPT, NPY5R, Oprd1, OXTR, Pde10a, PMII, SCN9A, Sigmar1, SLC5A2, Slc6a2, SLC6A3, SLC6A9, Taar1, TNKS, TNKS2
licoricidin	COc1c(CC=C(C)C)c(O)cc2OC[C@@H](Cc12)c1ccc(O)c(CC=C(C)C)c1O	GRR	ACAT, ADA, AGTR1, Alox5, CYP11B1, CYP11B2, DGAT1, ENPP2, ERN1, FABP4, HDAC2, HDAC5, Hrh3, HSD11B1, KCNH2, MME, MTNR1B, P2RY14, PDE10A, SCN5A, SCN9A, SIGMAR1, Slc6a2, Slc6a4, Taar1, TNKS, TNKS2
licoricone	COc1cc(O)c(c(OC)c1CC=C(C)C)-c1coc2cc(O)ccc2c1=O	GRR	AGTR1, AGTR2, Alox5, CTSA, CYP11B2, DGAT1, DPP8, ERN1, GPR88, HRH1, HSD11B1, HSP90B1, MME, OXTR, Pde10a, SCN9A, Sigmar1, TNKS
licoriphenone	COc1cc(O)c(CC(=O)c2ccc(O)cc2O)c(OC)c1CC=C(C)C	GRR	ADRA1D, AGTR1, AGTR2, Alox5, CCKAR, CCR1, Chrna7, Cnr1, CYP11B2, CYP1A1, DGAT1, DPP8, DRD2, FAP, Fdft1, HDAC5, HDAC9, MDM4, MME, Pde10a, QPCT, SCN9A, Sigmar1, SLC5A2, Slc6a2, Slc6a4, TNKS
ligustral	CC1C=C(C)CCC1C=O	PT	GPR88, HSD11B1, KCNH2, Pde10a, SCN9A, SIGMAR1, Slc6a2, Taar1
lilial	CC(Cc1ccc(cc1)C(C)(C)C)C=O	PT	AGTR2, AHR, Alox5, Chrna7, CYP11B1, CYP11B2, CYP1A1, DGAT1, GLS, HPSE, HSD11B1, KCNH2, MME, P2RY1, Pde10a, SCN5A, SCN9A, SIGMAR1, Slc6a3, TNKS
limonene oxide	CC(=C)[C@@H]1CC[C@]2(C)O[C@@H]2C1	ZR, ZRR	ACACA, ACACB, ADAMTS4, ADAMTS5, AGTR1, CA12, CA2, CA9, CCR5, CD38, CETP, CHRNA7, CMA1, Cnr1, Cnr2, CTSK, CTSS, CYP11B1, CYP11B2, DGAT1, DHFR, EDNRA, EGLN1, EGLN2, ENPP2, EPHX2, EZH2, F2, GHSR, GPR119, Grm1, HPSE, Hrh3, HSD11B1, HSP90B1, Htr2a, IDH1, KCNH2, LTA4H, METAP2, MGLL, MME, MMP1, NAMPT, NOD2, NPY5R, NR3C1, OXTR, PARP1, Pde10a, PDE4A, PMII, PRKCE, PRMT5, PTGES, PYGL, REN, SCN5A, SCN9A, SIG…
linaloloxide	CC(C)(O)C1CCC(C)(O1)C=C	ZR, ZRR	AAK1, ACACA, ADA, ADAMTS4, ADAMTS5, AGTR1, ALOX5AP, APP, BIRC2, BRD2, BRS3, C5AR1, CA12, CA14, CA2, CA7, CA9, CAPN1, CCR1, CCR2, CCR5, CD38, CETP, CHRNA7, Cnr1, Cnr2, CRHR1, CTSD, CTSS, CYP11B2, CYSLTR1, DGAT1, DHFR, DPP4, DRD3, EDNRA, EGLN1, ENPP2, ERN1, EZH2, F2, folA, GCK, GHSR, GPR119, GRB2, Grm1, HDAC1, HDAC10, HDAC11, HDAC2, HDAC3, HDAC4, HDAC5, HDAC9, Hmgcr, HRH2, Hrh3, HSD11B1, HSP90B1, H…
linalool	CC(C)=CCCC(C)(O)C=C	GRR, PT, ZF, ZRR	AGTR1, BRS3, C5AR1, CETP, CHRNA7, CTSA, CTSS, CYP11B1, EZH2, F2, HSD11B1, Htr7, OXTR, Pde10a, PDE4A, SCN9A, SIGMAR1, SLC5A2, Slc6a2, SLC6A4, Taar1
linalyl 2-methylpropanoate	CC(C)C(=O)OC(C)(CCC=C(C)C)C=C	ZR	AGTR1, CCR1, CTSA, CTSD, CTSS, CYP11B1, EZH2, F2, FAP, GPR88, HDAC4, HDAC5, NA, NAMPT, OXTR, PDE10A, PDE4A, PMII, PRMT5, PSMB5, SCN9A, Sigmar1, SLC5A2, Slc6a2, SLC6A4
longipinocarveol, trans-	CC12CCCC(C)(C)C11CC2CC(O)C1=C	GR	AAK1, ACACA, ADAMTS4, ADAMTS5, AGTR1, CA7, CD38, CETP, CHRNA7, CMA1, Cnr2, CTSK, CYP11B1, CYP11B2, DGAT1, DHFR, EDNRA, ENPP2, GPR119, GPR88, Hmgcr, Hrh3, HSD11B1, HSP90B1, Htr7, LTA4H, METAP2, MME, NAMPT, NET, NPY5R, NR3C1, PARP1, PDE4A, PDE7A, PMII, PRKCE, PRMT5, PTGES, PYGL, SCN9A, Slc6a2, SLC6A3, Taar1, TLR7, TNKS
longipinocarvone	CC12CCCC(C)(C)C3C1CC(=O)C(=C)C23	GR	ADAMTS5, AGTR1, CETP, Cnr2, CYP11B2, GPR88, HDAC3, HSD11B1, KCNH2, Pde10a, PMII, PRKCE, PRMT5, PYGL, SCN9A, SLC6A2, SLC6A3, Slc6a4, Taar1, TNKS
lupiwighteone	CC(C)=CCc1c(O)cc(O)c2c1occ(-c1ccc(O)cc1)c2=O	GRR	AGTR1, AGTR2, Alox5, CETP, Chrm3, Chrna7, CYP11B2, CYP1A1, DGAT1, DPP8, DRD2, ERN1, GPR88, HRH1, KCNH2, MME, MTNR1B, OXTR, Pde10a, SCN9A, Sigmar1, SLC5A2, TNKS
luteolin	Oc1cc(O)c2c(c1)oc(cc2=O)-c1ccc(O)c(O)c1	SR, ZF, ZRR	ADRB1, AGTR2, Alox5, Chrm3, Chrna7, CMA1, CYP11B1, CYP11B2, CYP1A1, DGAT1, DPP8, DRD2, EZH2, FAAH, GLS, HDAC5, HDAC9, HSD11B1, HTR4, MDM4, MME, OXTR, Pde10a, SCN9A, Sigmar1, SLC6A9, SMO, TNKS, TNKS2
luteone	CC(C)=CCc1c(O)cc2occ(-c3ccc(O)cc3O)c(=O)c2c1O	GRR	AGTR1, AGTR2, Alox5, Chrna7, CTSK, DGAT1, DPP8, ERN1, EZH2, GPR88, HRH1, HSD11B1, HSP90B1, Htr7, KCNH2, MME, OXTR, Pde10a, PRMT5, SCN9A, Sigmar1, SLC5A2
lycoranine B	COc1cc2cc(C)n3c2c(c1)c1cc2OCOc2cc1c3=O	CR	ACACB, ache, AGTR2, Alox5, CFD, Chrna7, CMA1, CYP11B2, ERN1, F10, GLS, GPR88, HSD11B1, P4HB, Pde10a, SCN9A, SIGMAR1, SLC5A2, Slc6a4, Taar1, TNKS
maleimide-5-oxime	O\N=C1\NC(=O)C=C1	ZR	CCR9, CES2, DGAT1, FDPS, MME, Pde10a, SCN9A, Sigmar1, Slc6a2
malic acid	OC(CC(O)=O)C(O)=O	ZF	DGAT1, Pde10a, SCN9A, Sigmar1
matairesinol	COc1cc(C[C@H]2COC(=O)[C@@H]2Cc2ccc(O)c(OC)c2)ccc1O	ZR	Alox5, CES1, CMA1, CYP11B2, DGAT1, DRD2, KCNH2, MME, MTNR1B, Pde10a, SCN5A, SCN9A, Sigmar1, Slc6a2
m-coumaric acid	OC(=O)\C=C\c1cccc(O)c1	GR	ADRA1D, CCR9, CES2, Chrna7, Cnr1, DGAT1, DPP8, HDAC3, HDAC5, HDAC7, HDAC9, KCNH2, MDM4, MME, Pde10a, SCN9A, Sigmar1, Slc6a2, Slc6a4, TNKS
melatonin	COc1ccc2[nH]cc(CCNC(C)=O)c2c1	ZRR	ache, ADA, ADAM17, ADRB1, Bche, CCKAR, CCR9, CES1, CES2, Chrna7, Cnr1, CYP11B1, CYP11B2, CYP1A1, DPP8, DRD2, ERN1, F10, FDPS, GLS, HDAC3, HDAC5, HDAC6, HDAC7, HDAC9, HTR4, KCNH2, MTNR1B, NQO2, P2RY14, PDE10A, PRMT5, SCN9A, Sigmar1, SLC5A2, Slc6a2, Slc6a4, SLC6A9, SNCA
melimessanol A	COc1cc(O)c2c3oc4cc(O)ccc4c3c(=O)oc2c1	GRR	AGTR2, Alox5, CFD, Chrna7, CMA1, CYP11B2, DGAT1, DRD5, F10, GLS, GPR88, NPY5R, P2RY14, Pde10a, RARB, SCN9A, Sigmar1, TNKS
menisperine	COc1cc(C=C)ccc1O	CR, GR, ZR, ZRR	ADRA1D, Alox5, CCR9, CES2, CFD, Chrna7, Cnr1, CYP11B2, CYP1A1, DGAT1, GLS, HDAC5, KCNH2, MME, Pde10a, SCN9A, Sigmar1, Slc6a2, Slc6a4, SMO, TNKS
menthol	CC(C)C1CCC(C)CC1O	PT, ZF	CYP11B2, DGAT1, HSP90B1, MME, Pde10a, PRMT5, SCN5A, SCN9A, SIGMAR1, Slc6a2, SLC6A3
menthone	CC(C)C1CCC(C)CC1=O	PT	CA12, DGAT1, GPR88, HSP90B1, Pde10a, PMII, SCN5A, SCN9A, SIGMAR1, SLC5A2, Slc6a2, Taar1
methanethiol	CS	ZF	CES2, Pde10a, SCN5A, SCN9A, SIGMAR1
methional	CSCCC=O	GRR, ZF	SCN9A
methoxy-4-gingerol	CCC[C@@H](CC(=O)CCc1ccc(O)c(OC)c1)OC	ZR	AGTR2, Chrna7, CMA1, Cnr1, CYP11B2, CYP1A1, DGAT1, DPP8, DRD2, GLS, HDAC5, HDAC9, KCNH2, MDM4, MME, PDE10A, SCN9A, Sigmar1, Slc6a2, Slc6a4, TNKS
methyl (E)-4-shogaol	CCC\C=C\C(=O)CCc1ccc(OC)c(OC)c1	ZR	ache, AGTR1, AGTR2, CCR1, Chrm3, Chrna7, Cnr1, CYP11B2, CYP1A1, DGAT1, DPP8, DRD2, FABP4, FAP, HDAC3, HDAC5, HDAC9, Htr7, KCNH2, MDM4, METAP2, MME, OXTR, P2RY14, PDE10A, QPCT, SCN9A, Sigmar1, SLC40A1, SLC5A2, Slc6a4, Soat1, TNKS
methyl (E)-6-shogaol	CCCCC\C=C\C(=O)CCc1ccc(OC)c(OC)c1	ZR, ZRR	ache, AGTR1, AGTR2, CCR1, Chrna7, Cnr1, CYP11B2, CYP1A1, DGAT1, DPP8, DRD2, FABP4, FAP, HDAC3, HDAC5, HDAC9, HTR4, Htr7, KCNH2, Mc4r, MDM4, METAP2, MME, PDE10A, QPCT, SCN9A, Sigmar1, SLC40A1, SLC5A2, Slc6a4, TNKS
methyl 4-gingerol	CCC[C@H](O)CC(=O)CCc1ccc(OC)c(OC)c1	ZR, ZRR	Cnr1, CYP11B2, DGAT1, DPP8, GLS, HDAC5, HDAC7, HDAC9, KCNH2, Mc4r, MDM4, PDE10A, SCN9A, Sigmar1, SLC5A2, Slc6a2, SLC6A4
methyl 6-shogaol	CCCCC\C=C\C(=O)CCc1ccc(OC)c(OC)c1	ZR, ZRR	ache, AGTR1, AGTR2, CCR1, Chrna7, Cnr1, CYP11B2, CYP1A1, DGAT1, DPP8, DRD2, FABP4, FAP, HDAC3, HDAC5, HDAC9, HTR4, Htr7, KCNH2, Mc4r, MDM4, METAP2, MME, PDE10A, QPCT, SCN9A, Sigmar1, SLC40A1, SLC5A2, Slc6a4, TNKS
methyl 8-gingerol	CCCCCCCCCC(O)CC(=O)CCc1ccc(OC)c(OC)c1	ZRR	ADA, AGTR1, Chrna7, CMA1, Cnr1, CYP11B2, DGAT1, DPP8, DRD2, ERN1, Fdft1, GLS, HDAC3, HDAC5, HDAC7, HDAC9, KCNH2, Mc4r, METAP2, MME, PDE10A, PDE4B, PLA2G4A, PRMT5, SCN9A, Sigmar1, SLC5A2, Slc6a2, SLC6A4, TNKS
methyl benzoate	COC(=O)c1ccccc1	ZF	CCR9, CES2, Chrna7, CYP11B2, DGAT1, DRD5, KCNH2, MME, MTNR1B, Pde10a, SCN5A, SCN9A, Sigmar1, Slc6a2, TNKS
methyl caprate	CCCCCCCCCC(=O)OC	ZF	ALOX5AP, CA12, CA9, CCR9, CES1, CES2, CHRNA7, CMA1, Cnr1, CYP11B1, DGAT1, FDPS, HDAC5, HDAC7, HDAC9, Hrh3, HTR4, METAP2, NAMPT, PDE10A, SCN5A, SCN9A, Sigmar1, Slc6a2, SPR
methyl eugenol	COc1ccc(CC=C)cc1OC	PT, ZRR	ADRB1, Alox5, CCR9, CES2, CETP, CYP11B2, CYP1A1, DGAT1, DRD2, GLS, GPR88, HDAC5, HDAC9, HRH1, KCNH2, MAOB, MDM4, P2RY14, PDE10A, RARB, SCN9A, Sigmar1, SLC5A2, Slc6a4, TNKS
methyl phenylacetate	COC(=O)Cc1ccccc1	ZF	CCR9, CES2, CYP11B1, CYP11B2, DGAT1, FDPS, GLS, KCNH2, MME, Pde10a, SCN5A, SCN9A, SIGMAR1, Slc6a2
methyl pyrazine	Cc1cnccn1	GR, ZF	CCR9, CES2, CHRNA7, CMA1, CYP11B1, CYP11B2, DRD5, FDPS, GLS, KCNH2, MME, PDE10A, SCN5A, SCN9A, SIGMAR1
methyl salicylate	COC(=O)c1ccccc1O	PT	CCR9, CES1, CES2, Chrm3, Chrna7, Cnr1, CYP11B2, DGAT1, DRD5, KCNH2, MME, Pde10a, SCN9A, Sigmar1, Slc6a2, SMO, TNKS
methyl valerate	CCCCC(=O)OC	ZF	CA12, CES2, CYP11B1, DGAT1, F2, FDPS, METAP2, PDE10A, SCN5A, SCN9A, Sigmar1, Slc6a2
methyl vanillate	COC(=O)c1ccc(O)c(OC)c1	ZR	ADRA1D, CCR9, CES1, CES2, CFD, Chrm3, Chrna7, CYP11B2, DGAT1, HDAC5, KCNH2, MME, MTNR1B, Pde10a, SCN9A, Sigmar1, SLC5A2, Slc6a2, Slc6a4, SMO, TNKS
methyl α-L-rhamnopyranoside tribenzoate	COC1OC(C)C(OC(=O)c2ccccc2)C(OC(=O)c2ccccc2)C1OC(=O)c1ccccc1	ZR	CES2, Chrna7, CMA1, CYP11B2, DGAT1, DRD5, MME, Pde10a, SCN9A, Sigmar1, TNKS
morachalcone A	CC(C)=CCc1c(O)ccc(C(=O)\C=C\c2ccc(O)cc2O)c1O	GRR	AGTR1, Alox5, CCR1, Chrna7, Cnr1, DGAT1, DPP8, EZH2, FAP, HDAC5, HDAC9, HRH2, HSP90B1, MME, OXTR, Pde10a, SCN9A, Sigmar1, Slc6a2, TNKS, TNKS2
morin	Oc1ccc(c(O)c1)-c1oc2cc(O)cc(O)c2c(=O)c1O	ZR	Alox5, Chrna7, CMA1, DGAT1, ERN1, GPR88, HRH1, HSD11B1, KCNH2, METAP2, MME, NPY5R, OXTR, Pde10a, SCN5A, SCN9A, Sigmar1, SLC5A2, SLC6A9, Taar1, TNKS
myrcenol	CC(C)(O)CCCC(=C)C=C	CR, ZR, ZRR	ACACA, ADA, ADAMTS4, ADAMTS5, AGTR1, AKR1C3, ALOX5AP, BRS3, CA12, CAPN1, CCR1, CD38, Cnr2, CTSK, CYP11B1, CYP11B2, EZH2, GRB2, HDAC3, HDAC9, Hrh3, HSD11B1, HTR6, Htr7, MGLL, MMP12, NAMPT, PARP1, PARP2, PDE10A, PDE4A, PDE4B, PMII, PRKCE, PRMT5, PTGES, PYGL, REN, SCN9A, Slc6a2, SLC6A3, SLC6A4, SPR, Taar1
myrtenal	CC1(C)C2CC1C(C=O)=CC2	ZR	ACACA, Adra1b, ADRA1D, CETP, CHRNA7, CTSS, CYP11B2, DGAT1, DRD5, HDAC3, HSD11B1, KCNH2, MME, NET, PDE10A, PDE4A, rep, SCN5A, SCN9A, SIGMAR1, Slc6a2, Taar1, TNKS
myrtenol	CC1(C)C2CC1C(CO)=CC2	ZR	ACACA, CHRNA7, CYP11B1, CYP11B2, DGAT1, Hrh3, HSD11B1, KCNH2, MME, NET, PARP1, Pde10a, PDE4A, SCN5A, SCN9A, SIGMAR1, SLC5A2, Slc6a2, SLC6A3, Taar1
myrtenyl acetate	CC(=O)OCC1=CCC2CC1C2(C)C	ZR, ZRR	CYP11B2, DGAT1, FAP, HSD11B1, KCNH2, MME, PDE10A, PDE4A, SCN9A, Sigmar1, Slc6a2
N-acetyl-4(H)-pyridine	CC(=O)N1C=CCC=C1	GR	ADRA1D, CES2, DRD5, PDE10A, SCN5A, SCN9A, Sigmar1, SLC5A2, Slc6a2
n-decanal	CCCCCCCCCC=O	GRR, PT, ZF, ZR, ZRR	CES2, CMA1, CYP11B1, DGAT1, HDAC5, HDAC9, PDE10A, SCN9A, Sigmar1, TNKS
neoclovene oxide	CC12OC1CCC1(C)C3CCC21CC3(C)C	GR	AAK1, ACACA, AGTR1, APP, CETP, CHRNA7, CYP11B2, DRD3, ENPP2, ERN1, FAP, GPR88, HSD11B1, Htr7, KEAP1, MME, NA, NOTUM, OPRL1, PARP1, Pde10a, PDE4A, PIK3CA, PIK3CG, PRKCE, PRMT5, PSMB8, PTGES2, SCN9A, SLC5A2, Slc6a2, SLC6A3, Slc6a4, Taar1
neoechinulin A	C[C@@H]1NC(=O)\C(NC1=O)=C\c1c([nH]c2ccccc12)C(C)(C)C=C	PT	ACACB, Adrb2, AGTR1, AHR, AKR1B1, BRS3, C5AR1, CA12, CA2, CA9, CALCRL, CES2, CETP, CHRM2, Chrna7, CMA1, Cnr1, Cnr2, CTSA, CTSK, CTSS, CYP11B1, CYP11B2, DGAT1, dhod, EZH2, GLS, GPR119, HDAC3, HDAC5, HDAC7, HDAC9, HPSE, Hrh3, HSD11B1, HSP90B1, HTR6, inhA, LTA4H, Maob, METAP2, MGLL, MME, MMP1, MMP7, NET, NPY5R, OXTR, P2RY14, PARP1, PARP2, Pde10a, PDE4A, PDE7A, PIN1, pol, PRKCE, PRMT5, protease, PTGE…
neoglycybenzofuran	COc1cc(O)c(-c2oc3cc(O)ccc3c2C)c(O)c1CC=C(C)C	GRR	ACAT, AGTR1, AGTR2, Alox5, CCKAR, CCR1, CETP, Chrna7, CYP11B1, CYP11B2, CYP1A1, DGAT1, DPP8, DRD2, ERN1, FABP4, GPR88, HDAC2, HDAC9, HRH1, Htr7, KCNH2, KEAP1, LPAR1, MAOB, MDM4, NOTUM, NPY5R, P2RY14, Pde10a, PIK3CA, SCN9A, Sigmar1, SLC5A2, Slc6a4, TNKS
neoisolongifolane, hydroxy-	CC1(C)C2CCC3(C2)C1(O)CCCC3(C)C	GR	ACACA, ACACB, CA9, CHRNA7, CMA1, CTSS, CYP11B2, DGAT1, DRD5, EDNRA, Hrh3, Hsd11b1, HSP90B1, NPY5R, PARP1, PDE4A, PYGL, SCN9A, SIGMAR1, SLC6A2, SLC6A3, Taar1, TNKS, TNKS2, USP7
neral	CC(C)=CCC\C(C)=C/C=O	ZR, ZRR	AGTR2, CHRNA7, CTSS, DGAT1, DRD5, F2, FAP, GPR88, PDE10A, PDE4A, SCN9A, Sigmar1
nerol acetate	CC(C)=CCC\C(C)=C/COC(C)=O	ZR, ZRR	ADRA1D, AGTR2, CHRNA7, CTSS, CYP11B1, DGAT1, DRD5, F2, FAP, GPR88, HTR4, Pde10a, PDE4A, SCN9A, Sigmar1, TNIK
nerolidyl acetate	CC(C)=CCC\C(C)=C\CCC(C)(OC(C)=O)C=C	ZRR	AGTR1, CCR1, CTSS, CYP11B1, DGAT1, F2, FAP, HDAC4, OXTR, PDE10A, PDE4A, SCN9A, Sigmar1, SLC5A2, SLC6A2, SLC6A4
neryl acetate	CC(C)=CCC\C(C)=C/COC(C)=O	ZR, ZRR	ADRA1D, AGTR2, CHRNA7, CTSS, CYP11B1, DGAT1, DRD5, F2, FAP, GPR88, HTR4, Pde10a, PDE4A, SCN9A, Sigmar1, TNIK
nicotinamide	NC(=O)c1cccnc1	PT	CCR9, CES2, Chrna7, CYP11B2, DGAT1, DRD5, FAP, Fdft1, FDPS, GLS, HTR4, HTR5A, KCNH2, MDM4, MME, PDE10A, SCN5A, SCN9A, Sigmar1, TBXAS1
N-N-propyl-3-methylindoline	CCCN1CC(C)c2ccccc12	GR	Adra1d, CA12, CA14, CA2, CA7, CA9, CES2, CETP, CFD, Chrna7, CMA1, CYP11B2, GLS, HDAC5, HDAC7, HSD11B1, KCNH2, NAMPT, NET, PARP1, Pde10a, Ptgs2, SCN5A, SCN9A, SIGMAR1, SLC5A2, Slc6a2, Slc6a3, Slc6a4, SLC6A9, Taar1, TNKS, TNKS2
nonanal	CCCCCCCCC=O	GR, GRR, PT, ZF, ZRR	CES2, CMA1, CYP11B1, DGAT1, HDAC5, HDAC9, PDE10A, SCN9A, Sigmar1, TNKS
nonanoic acid	CCCCCCCCC(O)=O	ZF	CA12, CD38, CES2, CMA1, DGAT1, FAP, FDPS, HTR4, PARP2, PDE10A, PDE4A, SCN5A, SCN9A, Sigmar1
nopinone	CC1(C)C2CC1C(=O)CC2	PT	CYP11B2, DGAT1, HSD11B1, MME, NET, SCN9A, Slc6a2
o-coumaric acid	OC(=O)\C=C\c1ccccc1O	GR, ZRR	CCR9, CES1, CES2, Chrm3, Chrna7, Cnr1, DGAT1, HDAC5, KCNH2, MME, OXTR, P2RY1, Pde10a, SCN5A, SCN9A, Sigmar1, Slc6a2, TNKS
octanal	CCCCCCCC=O	GR, GRR, ZF, ZRR	CES2, CMA1, CYP11B1, DGAT1, HDAC5, HDAC9, PDE10A, SCN9A, Sigmar1, TNKS
octanoic acid	CCCCCCCC(O)=O	GR, ZF	CA12, CD38, CES2, CMA1, DGAT1, FAP, FDPS, HTR4, PARP2, PDE10A, PDE4A, SCN5A, SCN9A, Sigmar1
o-vanillin	COc1cccc(C=O)c1O	GR	ADRA1D, Alox5, CCR9, CES2, CYP11B2, DGAT1, KCNH2, MDM4, MME, Pde10a, SCN9A, Sigmar1, TNKS
oxacyclotetradeca-4,11-diyne	C1CCC#CCCOCCC#CCC1	GR	ACAT, CHRNA7, CTSK, ENPP2, ERN1, HDAC6, HSD11B1, PDE10A, PRMT5, SCN5A, SCN9A, SIGMAR1, Slc6a2, SLC6A3
paeonol	COc1ccc(C(C)=O)c(O)c1	PT	ADRB1, CCR9, CES1, CES2, Chrm3, Chrna7, CMA1, Cnr1, CYP11B2, DGAT1, DPP8, F10, GLS, HDAC5, HDAC7, HDAC9, HSD11B1, HTR4, KCNH2, MME, MTNR1B, Pde10a, SCN9A, Sigmar1, SLC5A2, Slc6a2, Slc6a4, SLC6A9, SMO, TNKS
palustrol	CC1CC[C@@]2(O)[C@H]1[C@@H]1[C@@H](CCC2C)C1(C)C	GR	BIRC2, CETP, Chrna7, CMA1, CYP11B2, DGAT1, ERN1, Faah, HSD11B1, METAP2, MME, Oprm1, PDE2A, SCN9A, Sigmar1, TACR3, TNKS, TNKS2
panasinsanol A	CC1(C)CC23[C@H]1CC[C@@]2(C)CCC[C@@]3(C)O	GR	AAK1, AGTR1, APP, CCR1, CETP, CTSK, CTSS, CYP11B2, DRD3, EZH2, FAP, GPR88, HRH2, Hrh3, Htr7, MME, NA, OPRL1, OXTR, PARP1, PDE10A, PDE4A, PDE7A, PMII, PRKCE, PRMT5, PSMB8, PTGES, PYGL, SCN9A, SLC5A2, Slc6a2, SLC6A3, Slc6a4, Taar1, TNKS
panasinsanol B	CC1(C)CC23[C@H]1CC[C@@]2(C)CCCC3(C)O	GR	AAK1, AGTR1, APP, CCR1, CETP, CTSK, CTSS, CYP11B2, DRD3, EZH2, FAP, GPR88, HRH2, Hrh3, Htr7, MME, NA, OPRL1, OXTR, PARP1, PDE10A, PDE4A, PDE7A, PMII, PRKCE, PRMT5, PSMB8, PTGES, PYGL, SCN9A, SLC5A2, Slc6a2, SLC6A3, Slc6a4, Taar1, TNKS
paratocarpin B	CC(C)=CCc1cc(\C=C\C(=O)c2ccc3OC(C)(C)C=Cc3c2O)ccc1O	GRR	ACAT, ACE, ADAMTS5, AGTR1, Alox5, ALOX5AP, BIRC2, CA12, CCR1, CES1, Chrna7, Cnr1, CYP11B1, CYP11B2, DGAT1, ERN1, EZH2, HDAC5, HDAC7, HDAC9, HRH2, HSD11B1, HSP90B1, METAP2, MME, MTNR1B, NAMPT, OXTR, P2RY1, Pde10a, PSMB8, REN, SCN5A, SCN9A, Sigmar1, SLC5A2, Slc6a2, Slc6a4, SMO, Taar1, TNKS, TNKS2
parvisoflavone A	CC1(C)Oc2cc(O)c3c(occ(-c4ccc(O)cc4O)c3=O)c2C=C1	GRR	ACAT, AGTR1, Alox5, Chrna7, CTSK, DGAT1, EZH2, GPR88, HRH1, Hrh3, HSD11B1, HSP90B1, Htr7, METAP2, MME, NPY5R, OXTR, Pde10a, PMII, SCN9A, Sigmar1, SLC5A2, TNKS
parvisoflavone B	CC1(C)Oc2cc3occ(-c4ccc(O)cc4O)c(=O)c3c(O)c2C=C1	GRR	ACAT, ADAMTS5, AGTR1, AGTR2, Alox5, CA12, CA2, CA7, CA9, CCR1, CETP, Chrna7, Cnr2, CTSK, CXCR2, DGAT1, EGLN1, EZH2, Faah, GPR88, Hmgcr, HPSE, HRH1, Hrh3, HSD11B1, HSP90B1, Htr2c, Htr7, KCNH2, LTA4H, METAP2, MGLL, MME, NAMPT, NET, NPY5R, OXTR, PARP1, Pde10a, PIK3CA, PIK3CG, PMII, PPO2, PRMT5, PYGL, SCN5A, SCN9A, Sigmar1, SLC5A2, Slc6a2, SLC6A3, SLC6A4, SLC6A9, Taar1, TNKS, TNKS2
patchouli alcohol	C[C@H]1CC[C@@]2(O)C(C)(C)[C@@H]3CC[C@@]2(C)[C@H]1C3	GR	ACACA, ACACB, AGTR1, ALOX5AP, CA12, CA2, CA5B, CA9, CETP, CHRNA7, CMA1, CTSK, CTSS, CYP11B1, CYP11B2, DGAT1, DPP4, ENPP2, GHSR, GLS, Gpr119, GRB2, Hmgcr, Hrh3, HSD11B1, Htr2a, KRAS, LDHA, LTA4H, MGLL, MME, NAMPT, NPY5R, PARP1, Pde10a, pol, protease, PYGL, SCN9A, SIGMAR1, Slc6a3, Taar1, TNKS, TNKS2
p-coumaric acid	OC(=O)\C=C\c1ccc(O)cc1	GR, GRR, ZF, ZRR	ADRA1D, CCR9, CES2, CHRNA7, CYP11B2, DGAT1, FABP4, FAP, KCNH2, MDM4, MME, PDE10A, PDE4A, SCN9A, Sigmar1, Slc6a2, SLC6A4, SMO
p-cymen-7-ol	CC(C)c1ccc(CO)cc1	PT	CES2, CYP11B1, CYP11B2, FDPS, GLS, HSD11B1, KCNH2, MME, NET, P4HB, Pde10a, SCN5A, SCN9A, SIGMAR1, Slc6a3
p-cymen-8-ol	Cc1ccc(cc1)C(C)(C)O	PT, ZR	ADA, CA12, Cckbr, CCR9, CES2, Chrm3, CHRNA7, Cnr1, CYP11B1, CYP11B2, FDPS, HDAC5, HDAC7, HSD11B1, KCNH2, MAOB, MME, NET, P2RY1, P2RY14, P4HB, Pde10a, SCN5A, SCN9A, SIGMAR1, SMO, SPR, TNKS, TNKS2
pedatisectine A	Nc1ncnc2n(Cc3ccc(O)cn3)cnc12	PT	ADA, AGTR2, Alox5, CETP, Chrna7, CYP11B1, CYP11B2, CYP19A1, DGAT1, Fdft1, FDPS, HSD11B1, KCNH2, MME, NET, PRMT5, SCN9A, SIGMAR1, Taar1, TNKS
pentanoic acid	CCCCC(O)=O	ZF	CES2, CMA1, DGAT1, FDPS, HTR4, PDE10A, SCN5A, SCN9A, Sigmar1
perillene	CC(C)=CCCc1ccoc1	ZRR	AGTR2, CYP11B1, CYP11B2, DGAT1, DRD5, GPR88, KCNH2, MME, Pde10a, SCN5A, SCN9A, SIGMAR1
phellandral	CC(C)C1CCC(C=O)=CC1	ZR	CA9, CHRNA7, CTSS, CYP11B2, DGAT1, HSD11B1, KCNH2, MME, NET, Pde10a, PDE4A, SCN5A, SCN9A, SIGMAR1, SLC5A2, Slc6a2, SLC6A3, Taar1, TNKS
phenethyl acetate	CC(=O)OCCc1ccccc1	ZF	AGTR2, CCR9, CES2, CYP11B1, CYP11B2, DGAT1, HSD11B1, KCNH2, MME, P4HB, Pde10a, SCN5A, SCN9A, Sigmar1, TNKS
phenol	Oc1ccccc1	ZF, ZR	CCR9, CES2, Chrm3, CYP11B2, DGAT1, DRD5, FABP4, FDPS, KCNH2, MDM4, MME, Pde10a, SCN5A, SCN9A, Sigmar1, SMO
phenol, 2-methoxy-4-(2-propenyl)-, acetate	COc1cc(CC=C)ccc1OC(C)=O	ZF, ZR	ADRA1D, ADRB1, Alox5, CCR9, CES2, Cnr1, CYP11B2, CYP1A1, DGAT1, DPP8, DRD2, GLS, HDAC5, HDAC9, KCNH2, MDM4, P2RY14, PDE10A, RARB, SCN9A, Sigmar1, SLC5A2, Slc6a2, Slc6a4, TNKS
phenylacetaldehyde	O=CCc1ccccc1	GRR, PT, ZF, ZR	CCR9, CES2, CYP11B1, CYP11B2, DRD4, FABP4, GLS, KCNH2, MME, Pde10a, SCN5A, SCN9A, SIGMAR1
phenylacetic acid	OC(=O)Cc1ccccc1	GRR	CCR9, CES2, CYP11B1, CYP11B2, DGAT1, FDPS, GLS, KCNH2, MME, Pde10a, SCN5A, SCN9A, SIGMAR1
phenylalanine	N[C@@H](Cc1ccccc1)C(O)=O	GRR, PT	CCR9, CES2, Chrna7, CYP11B2, DGAT1, KCNH2, MME, Pde10a, SCN5A, SCN9A, Sigmar1
phenylethyl alcohol	OCCc1ccccc1	GRR, ZF	CCR9, CES2, CHRNA7, CYP11B1, CYP11B2, DRD5, GLS, HSD11B1, KCNH2, MME, P4HB, Pde10a, SCN5A, SCN9A, SIGMAR1
phloretic acid	OC(=O)CCc1ccc(O)cc1	GRR	CCR9, CES2, Chrm3, DGAT1, DRD5, FABP4, HTR5A, KCNH2, MME, Pde10a, SCN5A, SCN9A, Sigmar1
photocitral A	CC1CCC(C1C=O)C(C)=C	ZRR	C5AR1, CA12, CCR1, CETP, CMA1, CTSS, DGAT1, EGLN2, F2, Hsd11b1, METAP2, OXTR, Pde10a, PDE4A, PMII, PRMT5, SCN5A, SCN9A, Sigmar1, SLC5A2, Slc6a2, SLC6A3, Slc6a4, Taar1, TLR7, TNKS
p-hydroxybenzaldehyde	Oc1ccc(C=O)cc1	ZR	CCR9, CES2, CHRNA7, CYP11B2, DGAT1, DRD5, FABP4, FDPS, HSD11B1, KCNH2, MME, Pde10a, SCN5A, SCN9A, Sigmar1, SMO
p-hydroxybenzoic acid	OC(=O)c1ccc(O)cc1	GR, GRR, SR, ZF, ZRR	CCR9, CES2, DGAT1, DRD5, KCNH2, MME, Pde10a, SCN9A, Sigmar1, SMO
p-hydroxy-benzylmalonic acid	OC(=O)C(Cc1ccc(O)cc1)C(O)=O	GRR	CYP11B2, DGAT1, DRD5, GLS, KCNH2, MDM4, MME, Pde10a, SCN5A, SCN9A, Sigmar1, SMO
pinocembrin	Oc1cc(O)c2C(=O)C[C@H](Oc2c1)c1ccccc1	GRR, SR	ADAMTS5, CA12, CA14, CA9, CES1, Chrna7, Cnr1, CTSK, DGAT1, HSD11B1, HSP90B1, Htr7, KCNH2, MME, Oprd1, OXTR, Pde10a, SCN5A, SCN9A, Sigmar1, Slc6a2, Taar1, TNKS2
p-menth-1-en-8-ol	CC1=CCC(CC1)C(C)(C)O	CR, PT, ZR, ZRR	ALOX5AP, C5AR1, CA12, CA9, CCR1, CES1, CETP, Chrm3, CHRNA7, CMA1, Cnr1, CTSS, CYP11B2, DGAT1, FDPS, HDAC5, HDAC7, HDAC9, Hrh3, HSD11B1, inhA, KCNH2, KDM1A, MME, MTNR1B, NET, OXTR, PDE10A, PDE4A, PRMT5, PTGES, SCN9A, Sigmar1, SLC5A2, Slc6a2, SLC6A3, SLC6A4, SPR, Taar1, TNKS, TNKS2
p-menth-1-en-8-ol, acetate	CC(=O)OC(C)(C)C1CCC(C)=CC1	ZR	ache, AGTR2, CCR1, CES1, Chrna7, CMA1, Cnr1, DGAT1, FAP, HDAC5, HDAC9, MME, MTNR1B, PDE4A, SCN9A, Sigmar1, SLC5A2, Slc6a2, Slc6a4, TNKS
p-menth-2-en-1-ol	CC(C)[C@@H]1CC[C@@](C)(O)C=C1	ZR, ZRR	AAK1, ACACA, ACAT, ADA, ADAM17, ADAMTS5, AGTR1, ALOX5AP, APP, BIRC2, C5AR1, CA12, CA14, CA2, CA7, CA9, CD38, CETP, CHRNA7, Cnr1, Cnr2, CTSK, CYP11B1, CYP11B2, CYSLTR1, DGAT1, DPP4, EDNRA, ENPP2, ERN1, EZH2, FASN, GHSR, GPM3, GPR119, Grm1, HDAC1, HDAC10, HDAC11, HDAC2, HDAC3, HDAC5, HDAC7, Hmgcr, Hrh3, HSD11B1, HSP90AA1, HSP90B1, Htr7, IDH1, IMPDH2, KCNH2, LTA4H, METAP2, MGLL, MME, MMP12, NA, NAMP…
pratensein	COc1ccc(cc1O)-c1coc2cc(O)cc(O)c2c1=O	GRR	ADORA1, ADRA1D, ADRB1, AGTR1, AGTR2, Alox5, CETP, Chrm3, Chrna7, CYP11B2, CYP1A1, DGAT1, DPP8, DRD2, GPR88, KCNH2, MDM4, MME, MTNR1B, OXTR, Pde10a, RARB, SCN9A, Sigmar1, SLC5A2, Slc6a2, SMO, TNKS
prenylated licoriphenone	COc1cc(O)c(CC(=O)c2ccc(O)c(CC=C(C)C)c2O)c(OC)c1CC=C(C)C	GRR	ADRA1D, ADRB1, AGTR1, AGTR2, AHR, Alox5, CCKAR, CCR1, CETP, Chrna7, CMA1, Cnr1, CYP11B2, CYP1A1, DGAT1, DPP8, DRD2, EZH2, Gpr119, HDAC5, HDAC9, HSP90B1, HTR4, MDM4, METAP2, MME, Pde10a, QPCT, SCN9A, Sigmar1, SLC5A2, Slc6a4, TNKS
proline	OC(=O)[C@@H]1CCCN1	GR, GRR	Cckbr, Cnr1, CTSK, DGAT1, Hrh3, HSD11B1, Htr7, MME, OXTR, PARP1, PARP2, PDE10A, PRMT5, PYGL, SCN9A, Sigmar1, SLC6A2
propanoic acid	CCC(O)=O	SR, ZF	CES2, DGAT1, DRD5, Pde10a, SCN9A, Sigmar1, Slc6a2
propanol	CCCO	ZRR	CES2, GPR88, Pde10a, SCN9A, SIGMAR1
propionic acid	CCC(O)=O	SR, ZF	CES2, DGAT1, DRD5, Pde10a, SCN9A, Sigmar1, Slc6a2
protocatechuic acid	OC(=O)c1ccc(O)c(O)c1	GR, SR, ZF, ZRR	ADRA1D, CCR9, CES1, CES2, Chrm3, Chrna7, Cnr1, CYP11B2, DGAT1, DRD5, KCNH2, MME, Pde10a, SCN9A, Sigmar1, TNKS
pulegone	CC1CCC(=C(C)C)C(=O)C1	PT	CA12, Cnr1, DGAT1, Hrh3, HSD11B1, HSP90B1, METAP2, MME, PARP1, Pde10a, PYGL, SCN9A, Sigmar1, Slc6a2
pyridine	c1ccncc1	GR	CCR9, CES2, Chrna7, CYP11B2, DRD5, FDPS, GLS, KCNH2, MME, PDE10A, SCN5A, SCN9A, SIGMAR1, TBXAS1
pyrido[2,3-d]pyrimidine	c1cnc2ncncc2c1	PT	APP, CCR9, CES2, CETP, CHRNA7, CMA1, CTSS, CYP11B2, DGAT1, DRD5, F10, FDPS, GLS, HSD11B1, HTR5A, KCNH2, LATS1, MME, PDE10A, PDE4A, SCN5A, SCN9A, Sigmar1, SLC6A4, SMO, TBXAS1, TNKS, XDH
pyrogallol	Oc1cccc(O)c1O	ZRR	CCR9, CES2, Chrm3, Chrna7, CYP11B2, DGAT1, DRD5, KCNH2, MME, Pde10a, SCN5A, SCN9A, SIGMAR1, SMO, TNKS
quercetin	Oc1cc(O)c2c(c1)oc(-c1ccc(O)c(O)c1)c(O)c2=O	GRR, ZF, ZR, ZRR	ADRA1D, ADRB1, AGTR2, AHR, Alox5, CCR9, CES2, CETP, CFD, Chrna7, CMA1, CYP11B2, CYP1A1, DGAT1, DPP8, EZH2, GLS, GPR88, HDAC5, HPSE, HRH1, KCNH2, METAP2, MME, Pde10a, PTGES2, SCN5A, SCN9A, Sigmar1, SMO, TNKS, TNKS2
resveratrol	Oc1ccc(\C=C\c2cc(O)cc(O)c2)cc1	GR	ADRB1, CCR9, CES2, Chrna7, CYP11B2, CYP1A1, DGAT1, GLS, HDAC7, KCNH2, MDM4, MME, Pde10a, SCN9A, Sigmar1, SLC6A4, SMO, TNKS
retinal	C\C(\C=C\C=C(/C)\C=C\C1=C(C)CCCC1(C)C)=C/C=O	GR	ADAMTS4, CYP11B1, CYP11B2, GPR88, Grm1, HDAC2, HDAC3, HSD11B1, RXRA, Slc6a2, Slc6a4
rhamnetin	COc1cc(O)c2c(c1)oc(-c1ccc(O)c(O)c1)c(O)c2=O	CR, ZRR	ADRA1D, ADRB1, AGTR1, AGTR2, AHR, Alox5, CCR1, CES2, CETP, CFD, Chrna7, CMA1, CYP11B2, CYP1A1, DGAT1, DPP8, DRD2, ERN1, EZH2, F10, GLS, GPR88, HDAC5, HDAC9, HRH1, KCNH2, METAP2, MME, MTNR1B, NAMPT, NPY5R, Pde10a, PTGES2, RARB, SCN5A, SCN9A, Sigmar1, SLC5A2, Slc6a4, SMO, Taar1, TNKS, TNKS2
rivularin	COc1cccc(O)c1-c1cc(=O)c2c(O)cc(OC)c(OC)c2o1	SR	ACE, ADRA1D, AGTR1, Akr1b1, Alox5, CCKAR, CETP, CFD, Chrm3, Chrna7, CTSA, CYP11B2, CYP1A1, DGAT1, DRD2, DRD5, ERN1, EZH2, F10, GLS, HDAC9, HRH1, HSD11B1, MDM4, MTNR1B, OXTR, P2RY14, Pde10a, SCN9A, Sigmar1, SLC6A9, Taar1, TNKS, TNKS2
sachaliside 1	OC[C@H]1O[C@@H](OC\C=C\c2ccc(O)cc2)[C@H](O)[C@@H](O)[C@@H]1O	PT	CHRNA7, CYP11B2, DGAT1, FABP4, FAP, HSD11B1, KCNH2, MME, OXTR, Pde10a, SCN9A, Sigmar1, Slc6a2, TNKS
safrole	C=CCc1ccc2OCOc2c1	PT	Alox5, CES2, CYP11B2, ERN1, FDPS, GLS, GPR88, HDAC5, HDAC9, HRH1, KCNH2, MME, P2RY14, PDE10A, SCN5A, SCN9A, SIGMAR1, SLC5A2, Slc6a2, SLC6A4, Taar1, TNKS
salicylic acid	OC(=O)c1ccccc1O	GR, ZR, ZRR	CCR9, CES2, Chrna7, CYP11B2, DGAT1, DRD5, KCNH2, MME, Pde10a, SCN9A, Sigmar1
scutellarein	Oc1ccc(cc1)-c1cc(=O)c2c(O)c(O)c(O)cc2o1	SR	ACAT, AGTR2, Alox5, CES1, Chrna7, CMA1, CYP11B2, DGAT1, ESR2, FDPS, GLS, GPR88, HDAC5, HRH1, HSD11B1, KCNH2, MME, MTNR1B, OXTR, Pde10a, PTGES2, RARB, SCN5A, SCN9A, Sigmar1, SLC5A2, SLC6A9, SMO, TNKS, TNKS2
selinenol	CC1=C2C[C@@H](CC[C@@]2(C)CCC1)C(C)(C)O	GR, ZR	AAK1, ACAT, ache, ADA, ADAMTS4, ADAMTS5, AGTR1, Agtr2, AKR1B1, ALOX5AP, APP, BACE1, BIRC2, BRD2, BRD3, BTK, C5AR1, CA12, CA14, CA6, CA7, CA9, CALCRL, CBLB, Cckbr, CCR1, CCR2, CD38, CES1, CETP, CHRNA7, CMA1, Cnr1, Cnr2, CTSK, CTSS, CYP11B2, CYSLTR1, DHFR, DPP4, DRTS, DYR, EDNRA, EGLN1, ENPP2, EPHX2, ERN1, EZH2, FAAH, FASN, FDPS, FKBP1A, folA, GPM3, GPR119, Grm1, HDAC1, HDAC10, HDAC11, HDAC2, HDAC3…
semilicoisoflavone B	CC1(C)Oc2c(O)cc(cc2C=C1)-c1coc2cc(O)cc(O)c2c1=O	GRR	ADAMTS5, AGTR1, AGTR2, Alox5, C5AR1, CA12, CA4, CA9, CCR1, CES1, CETP, Chrm3, Chrna7, CMA1, Cnr1, CYP11B2, DGAT1, EGLN1, ERN1, EZH2, Faah, FAP, GPM3, GPR88, Grm1, HDAC5, HDAC9, HSD11B1, HSP90B1, inhA, KDM1A, METAP2, MME, NAMPT, Oprd1, OXTR, Pde10a, PDE2A, PMII, PTGDR, PTGES, SCN9A, Sigmar1, SLC5A2, Slc6a2, SLC6A9, Taar1, TNKS, TNKS2
senecrassidiol	CC1(C)C[C@@H]2[C@H]1CC[C@@]1(C)C[C@]2(O)CC[C@H]1O	GR	AAK1, ACACA, ACAT, ADAMTS4, AGTR1, AKR1C3, ALOX5AP, APP, CCR1, CD38, CETP, CHRNA7, Cnr1, Cnr2, CTSK, CTSS, CYP11B2, DGAT1, DPP4, DRD3, ENPP2, F2RL3, folA, GHSR, GPR119, GPR88, Grm1, HDAC1, HDAC3, Hrh3, HSD11B1, HSP90B1, IRAK4, KEAP1, Mc4r, MDM2, MME, MMP1, NA, NAMPT, NOD2, NPY5R, OPRL1, OXTR, PARP1, PDE4A, PDE4B, PDE7A, PIK3CG, PMII, PRKCE, PRMT5, PTGER3, PYGL, REN, RXRA, SCN9A, SLC5A2, Slc6a2, S…
serine	N[C@@H](CO)C(O)=O	GRR	DGAT1, Pde10a, Sigmar1
shinflavanone	CC(C)=CCc1cc(ccc1O)[C@@H]1CC(=O)c2ccc3OC(C)(C)C=Cc3c2O1	GRR	AAK1, ADAMTS4, ADAMTS5, Adra1d, AGTR1, BRD2, CA12, CA7, CCR1, CETP, Chrna7, CMA1, Cnr2, DGAT1, EGLN1, EGLN2, ERN1, EZH2, GPR88, HDAC5, Hmgcr, Hrh3, HSD11B1, HSP90B1, IDH1, IDO1, KCNH2, METAP2, MGLL, NA, NAMPT, NPY5R, Oprd1, OXTR, PARP1, Pde10a, PIK3CA, PIK3CG, PMII, PRMT5, PTGES, PYGL, SCN5A, SCN9A, SIGMAR1, SLC5A2, Slc6a2, SLC6A3, Slc6a4, Taar1, TLR7, TNKS, TNKS2, WDR5
sigmoidin B	CC(C)=CCc1cc(cc(O)c1O)[C@@H]1CC(=O)c2c(O)cc(O)cc2O1	GRR	AAK1, ACAT, ADAMTS5, AGTR1, AGTR2, Alox5, CA12, CA7, CA9, CCR1, CETP, Chrna7, CMA1, Cnr1, CTSA, CTSK, DGAT1, EGLN2, ERN1, EZH2, GPR88, HDAC5, Hrh3, HSD11B1, HSP90B1, METAP2, MGLL, MME, NAMPT, NPY5R, OXTR, Pde10a, PDE2A, PMII, SCN5A, SCN9A, Sigmar1, SLC5A2, Slc6a2, SLC6A3, Taar1, TNKS, TNKS2
sinapic acid	COc1cc(\C=C\C(O)=O)cc(OC)c1O	GRR, ZF	ADRA1D, AGTR2, Alox5, CCR9, CES2, Chrna7, CYP11B2, CYP1A1, DGAT1, DPP8, HDAC5, HDAC9, MDM4, PDE10A, SCN9A, Sigmar1, Slc6a2, Slc6a4, SMO, TNKS
skullcapflavon I	COc1cc(O)c2c(oc(cc2=O)-c2ccccc2O)c1OC	SR	Adra1b, ADRA1D, ADRB1, AGTR1, AGTR2, Akr1b1, Alox5, CCR9, CETP, CFD, Chrm3, Chrna7, CYP11B2, CYP1A1, DGAT1, DPP8, DRD2, DRD5, GLS, HRH1, KCNH2, MDM4, MME, MTNR1B, P2RY14, Pde10a, SCN9A, Sigmar1, SLC6A9, TNKS
sophoracoumestan A	CC1(C)Oc2cc3oc4c(c3cc2C=C1)c(=O)oc1cc(O)ccc41	GRR	AGTR2, CA12, Chrna7, CMA1, CTSK, CYP11B2, DGAT1, ERN1, GPR88, HPSE, HSD11B1, HSP90B1, KCNH2, NAMPT, NPY5R, PARP1, Pde10a, PGR, PIK3CA, PIK3CG, PRMT5, SCN9A, SIGMAR1, Slc6a2, SLC6A3, Slc6a4, Taar1, TNKS
sophoraflavanone B	CC(C)=CCc1c(O)cc(O)c2C(=O)CC(Oc12)c1ccc(O)cc1	GRR	ACAT, ADORA1, AGTR1, CCR1, CTSK, CYP11B2, DGAT1, DPP8, ERN1, EZH2, FAP, GHSR, GPR88, Hrh3, HSD11B1, HSP90B1, Htr7, KCNH2, LPAR1, MME, MTNR1B, OXTR, Pde10a, PIK3CA, PMII, PRMT5, SCN9A, Sigmar1, Slc6a2, SLC6A3, Slc6a4, Taar1, TNKS2
sophoraisoflavanone A	COc1c(CC=C(C)C)c(O)ccc1C1COc2cc(O)cc(O)c2C1=O	GRR	ACAT, ACE, AGTR1, Alox5, CCR1, CETP, Chrna7, Cnr1, Cnr2, CTSA, CTSK, CYP11B1, CYP11B2, DGAT1, EGLN2, EZH2, GPR88, HDAC2, HDAC5, HDAC7, Hrh3, HSD11B1, HSP90B1, MME, NPY5R, OXTR, PARP1, Pde10a, SCN9A, Sigmar1, SLC6A2, Slc6a4, Taar1, TNKS, TNKS2
spathulenol	CC1(C)[C@@H]2CCC(=C)[C@@H]3CC[C@](C)(O)[C@H]3[C@H]12	CR, GR, ZRR	ADORA1, CETP, CHRNA7, CMA1, DGAT1, ESR2, GPR88, Hrh3, HSD11B1, HTR5A, METAP2, MME, NA, NET, OXTR, PARP1, Pde10a, PIK3CG, PRMT5, PTGES, SCN9A, Slc6a2, SLC6A3, Taar1, TLR7, TNKS
spiro[4.5]decan-2-one	O=C1CCC2(C1)CCCCC2	PT	CYP11B2, DGAT1, HDAC5, HSD11B1, MME, NET, Pde10a, SCN9A, Slc6a2, Taar1, TNKS
succinic acid	OC(=O)CCC(O)=O	PT, ZF	CCR9, CES2, DGAT1, DRD5, PDE10A, SCN9A, Sigmar1
syringic acid	COc1cc(cc(OC)c1O)C(O)=O	SR, ZF	ADRA1D, CES2, CYP11B2, DGAT1, Fdft1, MME, Pde10a, RARB, SCN9A, Sigmar1, TNKS
t-cinnamic acid	OC(=O)\C=C\c1ccccc1	GR, ZF, ZR, ZRR	ADRA1D, CCR9, CES2, CHRNA7, CYP11B1, CYP11B2, DGAT1, GLS, HDAC3, HDAC5, HDAC7, KCNH2, MME, Pde10a, SCN9A, Sigmar1, Slc6a2
terpinen-4-ol	CC(C)C1(O)CCC(C)=CC1	PT, ZR, ZRR	CA12, CA14, CYP11B2, HSD11B1, MME, NET, PARP1, Pde10a, SCN9A, SIGMAR1, Slc6a2, Slc6a3, TNKS
tetrahydroxyflavanone	O[C@@H]1[C@H](Oc2cc(O)ccc2C1=O)c1ccc(O)c(O)c1	SR	Chrna7, Cnr1, DGAT1, Faah, HDAC5, HDAC7, HSD11B1, KCNH2, METAP2, MME, OXTR, Pde10a, SCN9A, Sigmar1, SLC6A9, TNKS
tetrahydroxyflavone	Oc1cc2oc(-c3ccccc3)c(O)c(=O)c2c(O)c1O	SR	ADORA1, AGTR2, Alox5, CES1, Chrna7, CMA1, CYP11B2, DGAT1, ERN1, GLS, HRH1, KCNH2, MME, MTNR1B, P2RY14, Pde10a, RARB, SCN5A, SCN9A, Sigmar1, TNKS, TNKS2
tetrahydroxymethoxychalcone	COc1c(O)c(O)ccc1\C=C\C(=O)c1ccc(O)c(O)c1	GRR	ADRA1D, Alox5, CCR9, CES1, CES2, CFD, Chrm3, Chrna7, Cnr1, CYP11B2, CYP1A1, DGAT1, DRD5, KCNH2, MME, MTNR1B, Pde10a, SCN9A, Sigmar1, SMO, Taar1, TNKS, TNKS2
tetramethylpyrazine	Cc1nc(C)c(C)nc1C	GR, PT	CCR9, CES2, CHRNA7, CYP11B2, DRD5, HSD11B1, KCNH2, P2RY14, Pde10a, SCN5A, SCN9A, SIGMAR1, Slc6a2
thymidine	Cc1cn([C@H]2C[C@H](O)[C@@H](CO)O2)c(=O)[nH]c1=O	GRR, PT, ZF	CMA1, DGAT1, ENPP2, GPR88, HSP90B1, MME, NA, OXTR, Pde10a, SCN9A, Slc6a2, Taar1, TNKS
thymine	Cc1c[nH]c(=O)[nH]c1=O	GR, ZF	CCR9, CES2, DGAT1, DRD5, PDE10A, SCN9A, Sigmar1
t-muurolol	CC(C)[C@@H]1CC[C@](C)(O)[C@H]2CCC(C)=C[C@@H]12	GR	CMA1, Cnr1, DGAT1, HSD11B1, MME, OXTR, Pde10a, SCN9A, TNKS, TNKS2
topazolin	COc1c(oc2cc(O)c(CC=C(C)C)c(O)c2c1=O)-c1ccc(O)cc1	GRR	ACE, ADRA1D, ADRB1, AGTR1, AGTR2, Alox5, CCR9, CETP, Chrna7, CMA1, CYP11B2, CYP1A1, DGAT1, DPP8, DRD2, ERN1, GPR88, HRH1, KCNH2, MME, MTNR1B, P2RY14, Pde10a, PTGES2, SCN9A, Sigmar1, SLC5A2, Slc6a2, Slc6a4, TNKS
trans,trans-nona-2,4-dienol	CCCC\C=C\C=C\CO	GRR	CHRNA7, CTSK, CYP11B1, F2, GPR88, NA, SCN9A, SLC6A2
trans-2-tridecen-1-ol	CCCCCCCCCC\C=C\CO	ZR	CA12, Cckbr, CTSK, CYP11B1, DGAT1, Hrh3, Hsd11b1, KCNH2, MGLL, NAMPT, PARP1, PARP2, PDE10A, SCN9A, Sigmar1, SLC6A2, Slc6a3, SPR, TNKS
trans-4,5-epoxy-(E)-2-decenal	CCCCC[C@@H]1O[C@H]1\C=C\C=O	GRR	ACACB, ADRA2B, AGTR1, ALOX5AP, CCR1, CETP, CHRNA7, CMA1, CTSS, CYP11B1, DGAT1, ENPP2, F2, GPR88, HRH2, Hrh3, HSD11B1, Mc4r, NA, OXTR, PDE10A, PTGES2, SCN9A, Sigmar1, SLC5A2, Slc6a2, Slc6a4, TLR7, VDR
trans-4-isopropyl-1-methyl-2-cyclohexen-1-ol	CC(C)[C@@H]1CC[C@@](C)(O)C=C1	ZR, ZRR	AAK1, ACACA, ACAT, ADA, ADAM17, ADAMTS5, AGTR1, ALOX5AP, APP, BIRC2, C5AR1, CA12, CA14, CA2, CA7, CA9, CD38, CETP, CHRNA7, Cnr1, Cnr2, CTSK, CYP11B1, CYP11B2, CYSLTR1, DGAT1, DPP4, EDNRA, ENPP2, ERN1, EZH2, FASN, GHSR, GPM3, GPR119, Grm1, HDAC1, HDAC10, HDAC11, HDAC2, HDAC3, HDAC5, HDAC7, Hmgcr, Hrh3, HSD11B1, HSP90AA1, HSP90B1, Htr7, IDH1, IMPDH2, KCNH2, LTA4H, METAP2, MGLL, MME, MMP12, NA, NAMP…
trans-linalool oxide	CC(C)(O)[C@@H]1CC[C@](C)(O1)C=C	ZR	AAK1, ACACA, ADA, ADAMTS4, ADAMTS5, AGTR1, ALOX5AP, APP, BIRC2, BRD2, BRS3, C5AR1, CA12, CA14, CA2, CA7, CA9, CAPN1, CCR1, CCR2, CCR5, CD38, CETP, CHRNA7, Cnr1, Cnr2, CRHR1, CTSD, CTSS, CYP11B2, CYSLTR1, DGAT1, DHFR, DPP4, DRD3, EDNRA, EGLN1, ENPP2, ERN1, EZH2, F2, folA, GCK, GHSR, GPR119, GRB2, Grm1, HDAC1, HDAC10, HDAC11, HDAC2, HDAC3, HDAC4, HDAC5, HDAC9, Hmgcr, HRH2, Hrh3, HSD11B1, HSP90B1, H…
trans-linalool oxide acetate	CC(=O)OC(C)(C)[C@@H]1CC[C@](C)(O1)C=C	ZR	ADAMTS4, ADAMTS5, AGTR1, ALOX5AP, BIRC2, BRD2, BRS3, C5AR1, CA12, CA2, CA7, CA9, CCR1, CCR2, CD38, CES1, CETP, CHRNA7, CMA1, Cnr1, Cnr2, CTSS, CYP11B2, DGAT1, DPP4, EDNRA, EGLN1, EGLN2, EZH2, F2, folA, GCK, HDAC4, HDAC5, HDAC7, HDAC9, Hmgcr, Hrh3, HSD11B1, HSP90B1, Htr2c, HTR6, inhA, LRRK2, LTA4H, MGLL, MMP12, MTNR1A, NAMPT, NR3C1, OXTR, PARP1, Pde10a, PDE4A, PDE4B, PDE7A, PIK3CD, PMII, PRMT5, PT…
trans-piperitol	CC(C)[C@H]1CCC(C)=C[C@@H]1O	ZR	MME, SCN9A, Sigmar1
trans-Z-α-bisabolene epoxide	CC(C)=CC\C=C(\C)C1CCC2(C)OC2C1	ZF	ACACA, ACACB, ACE, ADAMTS4, ADAMTS5, Adra1d, AGTR1, ALOX5AP, AVPR1A, BIRC2, CA12, CA14, CA2, CA5B, CA6, CA7, CA9, CAPN1, CASR, CCR5, CHRNA7, Cnr2, CTSK, CYP11B1, CYP11B2, DGAT1, DHFR, Drd3, EDNRA, ENPP2, EPHX2, ERN1, F2, FAP, GHSR, Grm1, HDAC1, HDAC10, HDAC6, Hrh3, HSD11B1, HSP90B1, Htr7, KCNH2, LTA4H, MDM2, MME, MMP1, MMP12, NAMPT, NET, NOD2, NR3C1, OPRK1, Oprm1, OXTR, PARP1, Pde10a, PDE4A, PRMT…
traumatic acid	OC(=O)CCCCCCCC\C=C\C(O)=O	ZF	CCR9, Chrm3, Chrna7, DGAT1, EPHX1, FAP, Fdft1, HDAC4, HTR4, HTR5A, KCNH2, MDM4, METAP2, PARP1, PARP2, PDE10A, PDE4A, PTGES, SCN9A, Sigmar1, SLC40A1, TBXAS1
tricyclo[5.2.2.0(1,6)]undecan-3-ol, 2-methylene-6,8,8-trimethyl-	CC1(C)CC23CCC1C2(C)CCC(O)C3=C	GR	ADORA1, AGTR2, CTSS, CYP11B2, DGAT1, DRD5, GPR88, KCNH2, MME, MTNR1B, Pde10a, PDE4A, PMII, SCN9A, Sigmar1, SLC5A2, Slc6a2, SLC6A3
trigonelline	C[n+]1cccc(c1)C([O-])=O	PT	CA9, CCR9, CES1, CES2, Chrna7, CYP11B2, DRD5, FDPS, GLS, KCNH2, MME, P2RY14, Pde10a, SCN5A, SCN9A, SIGMAR1, Slc6a2
trihydroxyflavone	Oc1ccc2oc(-c3ccccc3)c(O)c(=O)c2c1O	SR	AGTR2, Alox5, CCR9, CES2, Chrna7, CMA1, DGAT1, DRD5, HRH1, KCNH2, MME, P2RY14, Pde10a, SCN5A, SCN9A, Sigmar1, SMO, TNKS
trihydroxy-methoxyflavone	OC(O)(O)Oc1c(oc2ccccc2c1=O)-c1ccccc1	SR	AGTR2, CCR9, CES1, CES2, Chrm3, Chrna7, CMA1, CYP11B2, DGAT1, DRD5, FABP4, HDAC5, HDAC9, KCNH2, MDM4, MME, OXTR, P2RY14, PDE10A, SCN9A, Sigmar1, TNKS
trimethylpyrazine	Cc1cnc(C)c(C)n1	PT, ZF	CCR9, CES2, CHRNA7, CYP11B1, CYP11B2, DRD5, HSD11B1, KCNH2, P2RY14, Pde10a, SCN5A, SCN9A, SIGMAR1, Slc6a2, SMO, TNKS
tryptophan	N[C@@H](Cc1c[nH]c2ccccc12)C(O)=O	PT	ache, ADRB1, AGTR1, BCHE, CA14, CA9, CES1, CES2, Chrm3, Chrna7, CMA1, Cnr1, CYP11B2, CYP1A1, DGAT1, EPHX1, GLS, HDAC3, HDAC5, HDAC7, HDAC9, HTR4, KCNH2, MDM4, METAP2, MME, P2RY14, PDE10A, QPCT, SCN9A, Sigmar1, Slc6a4, TNKS
tumerone	C[C@@H](CC(=O)C=C(C)C)C1=CCC(C)=CC1	ZF	Alox5, CYP11B1, CYP11B2, DGAT1, EZH2, GPR88, HSD11B1, HSP90B1, KCNH2, METAP2, MME, PARP1, Pde10a, PDE4A, SCN9A, Sigmar1, SLC5A2, Slc6a2, TNKS
tyrosine	N[C@@H](Cc1ccc(O)cc1)C(O)=O	PT	DGAT1, Fdft1, KCNH2, MME, Pde10a, SCN5A, SCN9A, Sigmar1
umbelliferone	Oc1ccc2ccc(=O)oc2c1	GRR	CES1, Chrna7, CYP11B2, DGAT1, F10, FDPS, GLS, HDAC7, KCNH2, MME, MTNR1B, PDE10A, SCN5A, SCN9A, Sigmar1, Slc6a2, SLC6A9, TNKS
undecanal	CCCCCCCCCCC=O	ZF	CES2, CMA1, CYP11B1, DGAT1, HDAC5, HDAC9, PDE10A, SCN9A, Sigmar1, TNKS
undecanoic acid	CCCCCCCCCCC(O)=O	ZF, ZR	CA12, CD38, CES2, CMA1, DGAT1, FAP, FDPS, HTR4, PARP2, PDE10A, PDE4A, SCN5A, SCN9A, Sigmar1
uracil	O=c1cc[nH]c(=O)[nH]1	GR, ZF	CCR9, CES2, CHRNA7, CYP11B2, DRD5, FDPS, GLS, KCNH2, MME, PDE10A, SCN5A, SCN9A, Sigmar1
uralenin	CC(C)=CCc1cc(cc(O)c1O)-c1cc(=O)c2c(O)cc(O)cc2o1	GRR	ACAT, ADRB1, AGTR1, AGTR2, Alox5, ALOX5AP, CCKAR, CETP, Chrm3, Chrna7, CMA1, CYP11B1, CYP11B2, CYP1A1, DGAT1, DPP8, DRD2, ERN1, EZH2, FAAH, GPR88, HDAC5, HDAC9, HPSE, HRH1, HSD11B1, METAP2, MME, MTNR1B, NAMPT, OXTR, Pde10a, PDE2A, PTGES2, SCN9A, Sigmar1, SLC5A2, Slc6a4, SMO, TNKS, TNKS2
uralenol	CC(C)=CCc1cc(cc(O)c1O)-c1oc2cc(O)cc(O)c2c(=O)c1O	GRR	ACE, ADRA1D, ADRB1, AGTR1, AGTR2, AHR, Alox5, C5AR1, CCR1, CETP, Chrna7, CMA1, CTSS, CYP11B2, CYP1A1, DGAT1, DPP8, DRD2, ERN1, EZH2, F10, GLS, GPR88, HDAC5, HDAC9, HPSE, HRH1, HSD11B1, LTB4R, METAP2, MME, MTNR1B, OXTR, P2RY14, Pde10a, PTGES2, SCN9A, Sigmar1, SLC5A2, Slc6a4, Taar1, TNKS, TNKS2
uralstilbene	CC(C)=CCOc1cc(O)cc(CCc2ccc(O)c(O)c2)c1CC=C(C)C	GRR	ACAT, ACE, ADRA1D, ADRB1, AGTR1, AGTR2, AHR, Alox5, CCKAR, Chrna7, CMA1, CYP11B1, CYP11B2, CYP1A1, DGAT1, DPP8, DRD2, GLS, Gpr119, HDAC7, HDAC9, HSD11B1, inhA, KCNH2, LTB4R, MDM4, MME, OXTR, P2RY14, PDE10A, PTGES2, SCN9A, Sigmar1, SLC5A2, SLC6A4, SMO, TNKS
valeraldehyde	CCCCC=O	ZF	CES2, CYP11B1, PDE10A, SCN9A
vanillic acid	COc1cc(ccc1O)C(O)=O	CR, GR, SR, ZF, ZR, ZRR	ADRA1D, CCR9, CES2, Chrna7, CMA1, Cnr1, CYP11B2, DGAT1, DRD5, GLS, KCNH2, MME, Pde10a, SCN9A, Sigmar1, SMO, TNKS
vanillin	COc1cc(C=O)ccc1O	GR, GRR, ZR	ADRA1D, ADRB1, Alox5, CCR9, CES2, Chrm3, Chrna7, Cnr1, CYP11B2, CYP1A1, DGAT1, DRD5, KCNH2, MME, Pde10a, SCN9A, Sigmar1, Slc6a2, Slc6a4, SMO, TNKS
verbenone	CC1=CC(=O)C2CC1C2(C)C	ZR, ZRR	CES2, CYP11B2, DGAT1, DRD5, HSD11B1, NET, Pde10a, SCN9A, SIGMAR1, Slc6a2, TNKS
veridiflorol	C[C@@H]1CC[C@H]2[C@@H]1C1[C@@H](CC[C@]2(C)O)C1(C)C	GR, ZF	ADAMTS4, ALOX5AP, AVPR1A, CETP, CHRNA7, CMA1, DGAT1, ERN1, ESR2, F11, GPM3, HSD11B1, HTR5A, IDH1, METAP2, PDE4A, PGR, PIK3CG, SCN5A, SCN9A, Slc6a2, SLC6A3, Taar1, TNKS, TNKS2
widdrol	CC1(C)CCC[C@@]2(C)CC[C@](C)(O)CC=C12	GR	CETP, CYP11B2, DGAT1, FDPS, MME, NA, NET, Pde10a, PDE4A, SCN5A, SCN9A, SIGMAR1, Slc6a2, TNKS
wighteone	CC(C)=CCc1c(O)cc2occ(-c3ccc(O)cc3)c(=O)c2c1O	GRR	ADORA1, AGTR1, AGTR2, Alox5, CETP, Chrm3, Chrna7, CYP11B2, DGAT1, DPP8, DRD2, ERN1, EZH2, GPR88, HRH1, HSD11B1, HSP90B1, KCNH2, MME, MTNR1B, OXTR, Pde10a, SCN9A, Sigmar1, SLC5A2, Slc6a2, TNKS
wogonin	COc1c(O)cc(O)c2c1oc(cc2=O)-c1ccccc1	CR, SR	AGTR1, AGTR2, Alox5, CETP, Chrm3, Chrna7, CMA1, CYP11B2, CYP1A1, DGAT1, DRD2, DRD5, ERN1, F10, Faah, GLS, HRH1, KCNH2, MDM4, MME, MTNR1B, P2RY14, Pde10a, SCN9A, Sigmar1, SLC6A9, TNKS, TNKS2
xanthine	Oc1nc(O)c2nc[nH]c2n1	ZF	CCR9, CES2, CHRNA7, CTSS, CYP11B2, DGAT1, DRD5, FDPS, HSD11B1, KCNH2, MME, NET, Pde10a, SCN5A, SCN9A, SIGMAR1, Slc6a2, SMO
xanthorrhizol	C[C@H](CCC=C(C)C)c1ccc(C)c(O)c1	ZRR	Chrna7, CMA1, CYP11B2, DGAT1, DRD5, HSP90B1, MME, Pde10a, SCN9A, Sigmar1, TNKS
zingerol	COc1cc(CCC(C)O)ccc1O	ZR	ADA, ADRB1, Alox5, CCR9, CES2, CFD, Chrna7, Cnr1, CYP11B1, CYP11B2, CYP1A1, DGAT1, FDPS, GLS, HDAC5, HDAC9, KCNH2, MME, MTNR1B, Pde10a, SCN5A, SCN9A, Sigmar1, TNKS
zingerol 2-methyl ether	COC(C)CCc1ccc(O)c(OC)c1	ZRR	ADRA1D, ADRB1, CCR9, CES2, CFD, Chrna7, Cnr1, CYP11B2, CYP1A1, DGAT1, Fdft1, FDPS, GLS, HDAC5, HDAC7, HDAC9, KCNH2, MME, MTNR1B, Pde10a, SCN5A, SCN9A, Sigmar1, SLC6A4, TNKS
zingerone	COc1cc(CCC(C)=O)ccc1O	ZR, ZRR	ADRA1D, ADRB1, AGTR2, Alox5, CCR9, CES2, Chrna7, CYP11B2, CYP1A1, DGAT1, DPP8, DRD2, ERN1, GLS, HDAC9, KCNH2, MME, MTNR1B, P2RY14, Pde10a, SCN9A, Sigmar1, SLC5A2, Slc6a4, TNKS
zingerone methyl ether	COc1ccc(CCC(C)=O)cc1OC	ZR, ZRR	ADRA1D, ADRB1, AGTR2, Alox5, CCR9, CES2, Chrna7, CYP11B2, CYP1A1, DGAT1, DPP8, DRD2, ERN1, GLS, HDAC5, HDAC9, KCNH2, MDM4, MME, P2RY14, PDE10A, SCN9A, Sigmar1, SLC5A2, Slc6a4, TNKS
zingiberenol	CC(CCC=C(C)C)C1CCC(C)(O)C=C1	ZR, ZRR	AAK1, ACACA, ACAT, ADAMTS4, ADAMTS5, AGTR1, AGTR2, ALOX5AP, APP, BIRC2, C5AR1, CA12, CA14, CA2, CA5B, CA7, CA9, CAPN1, CCR1, CCR5, CETP, Chrna7, CTSA, CTSK, CYP11B1, CYP11B2, DGAT1, DPP4, DRD3, EDNRA, ENPP2, ERN1, EZH2, FAP, GHSR, GPM3, GPR119, HDAC1, HDAC10, HDAC2, Hrh3, HSD11B1, HSP90B1, Htr7, IDH1, IMPDH2, LTA4H, MDM2, METAP2, MGLL, MME, MMP12, NAMPT, NET, NOD2, NPY5R, NR3C1, OPRL1, OXTR, PARP…
α,4-dimethyl-α-[4-methyl-3-pentenyl]-3-cyclohexene-1-methanol	CC(C)=CCC[C@@](C)(O)[C@@H]1CCC(C)=CC1	GR, ZR, ZRR	AGTR1, AGTR2, AVPR1A, C5AR1, CA12, CA9, CCR1, CETP, Chrm3, CHRNA7, Cnr1, CTSS, CYP11B2, DGAT1, EZH2, HRH2, Hrh3, HSD11B1, KCNH2, MME, MTNR1B, NET, Oprd1, OXTR, PARP1, Pde10a, PDE4A, PRMT5, PTGES, SCN5A, SCN9A, Sigmar1, SLC5A2, Slc6a2, SLC6A3, SLC6A4, SPR, Taar1, TNKS
α-bisabolol	CC(C)=CCC[C@@](C)(O)[C@@H]1CCC(C)=CC1	GR, ZR, ZRR	AGTR1, AGTR2, AVPR1A, C5AR1, CA12, CA9, CCR1, CETP, Chrm3, CHRNA7, Cnr1, CTSS, CYP11B2, DGAT1, EZH2, HRH2, Hrh3, HSD11B1, KCNH2, MME, MTNR1B, NET, Oprd1, OXTR, PARP1, Pde10a, PDE4A, PRMT5, PTGES, SCN5A, SCN9A, Sigmar1, SLC5A2, Slc6a2, SLC6A3, SLC6A4, SPR, Taar1, TNKS
α-cadinol	CC(C)[C@@H]1CC[C@@](C)(O)[C@@H]2CCC(C)=C[C@@H]12	GR, ZR	CMA1, Cnr1, DGAT1, HSD11B1, MME, OXTR, Pde10a, SCN9A, TNKS, TNKS2
α-campholenal	CC1=CCC(CC=O)C1(C)C	ZR	AHR, APP, C5AR1, CA9, CETP, CHRNA7, CYP11B2, GPR88, Grm1, HDAC3, HDAC5, HSD11B1, NET, P2RY14, Pde10a, PDE4A, PRMT5, PTGER3, SCN5A, SCN9A, SIGMAR1, SLC5A2, Slc6a2, SLC6A3, Slc6a4, Taar1, TNKS, Tyms
α-eudesmol	CC1=CCC[C@]2(C)CC[C@H](C[C@@H]12)C(C)(C)O	ZR, ZRR	ACACA, ADA, ADAMTS4, ADAMTS5, AGTR1, Agtr2, ALOX5AP, APP, BIRC2, BRD2, BRS3, C5AR1, CA12, CA14, CA2, CA7, CA9, CCR1, CCR5, CETP, CHRNA7, Cnr1, Cnr2, CTSK, CTSS, CYP11B2, CYSLTR1, DGAT1, DPP4, DRD3, DYR, EGLN1, EPHX2, ERN1, EZH2, Faah, FAP, FASN, GHSR, GPM3, GPR119, Grm1, HDAC1, HDAC10, HDAC11, HDAC2, HDAC3, HDAC5, HDAC9, Hmgcr, Hrh3, HSD11B1, HSD17B2, HSP90B1, Htr7, IDH1, IDO1, IMPDH2, JAK1, KCNH…
α-linalool	CC(=C)CCCC(C)(O)C=C	ZR	ACAT, AGTR1, ALOX5AP, C5AR1, CA12, CCR1, CETP, CHRNA7, Cnr1, CTSK, CYP11B1, CYP11B2, EZH2, FDPS, HDAC4, HDAC5, HDAC9, HSD11B1, MGLL, MME, OXTR, PDE10A, PDE4A, PRMT5, SCN9A, Sigmar1, SLC5A2, Slc6a2, SLC6A3, SLC6A4, SPR, Taar1, TNKS, TNKS2
α-muurolol	CC(C)[C@H]1CC[C@@](C)(O)[C@H]2CCC(C)=C[C@@H]12	PT, ZR	CMA1, Cnr1, DGAT1, HSD11B1, MME, OXTR, Pde10a, SCN9A, TNKS, TNKS2
α-oxobisabolene	C[C@H](CCC=C(C)C)[C@@H]1CCC(C)=CC1=O	ZR	ADRA1D, CTSS, DGAT1, DRD5, GPR88, HSD11B1, SCN9A, Sigmar1, Slc6a2
α-terpineol	CC1=CCC(CC1)C(C)(C)O	CR, PT, ZR, ZRR	ALOX5AP, C5AR1, CA12, CA9, CCR1, CES1, CETP, Chrm3, CHRNA7, CMA1, Cnr1, CTSS, CYP11B2, DGAT1, FDPS, HDAC5, HDAC7, HDAC9, Hrh3, HSD11B1, inhA, KCNH2, KDM1A, MME, MTNR1B, NET, OXTR, PDE10A, PDE4A, PRMT5, PTGES, SCN9A, Sigmar1, SLC5A2, Slc6a2, SLC6A3, SLC6A4, SPR, Taar1, TNKS, TNKS2
α-tolualdehyde	O=CCc1ccccc1	GRR, PT, ZF, ZR	CCR9, CES2, CYP11B1, CYP11B2, DRD4, FABP4, GLS, KCNH2, MME, Pde10a, SCN5A, SCN9A, SIGMAR1
β-bisabolol	C[C@@H](CCC=C(C)C)[C@]1(O)CCC(C)=CC1	ZR	ACACA, AGTR1, AGTR2, CA14, CA9, CETP, Chrna7, CTSK, CYP11B1, CYP11B2, DGAT1, EZH2, GPR88, HDAC10, Hrh3, HSD11B1, Htr7, MME, MMP12, NAMPT, NET, NPY5R, PARP1, Pde10a, PDE4A, SCN9A, SIGMAR1, Slc6a2, SLC6A3, Taar1, TNKS
β-caryophyllene oxide	C[C@@]12CC[C@@H]3[C@H](CC3(C)C)C(=C)CC[C@H]1O2	GRR, PT, ZF, ZR, ZRR	AAK1, ACACA, ACACB, Adra1b, Adra1d, AGTR1, ALOX5AP, APP, C5AR1, CA12, CA9, CD38, CETP, CHRNA7, CMA1, Cnr2, CTSS, CYP11B1, CYP11B2, DGAT1, DHFR, EDNRA, ENPP2, EPHX2, ERN1, F2, GPR119, GPR88, GRM2, HPGDS, HPSE, Hrh3, HSD11B1, Htr2a, KCNH2, LTA4H, MME, NA, NAMPT, NET, NOTUM, NPY5R, NR3C1, PARP1, Pde10a, PDE4A, PGR, PIK3CG, POLG, PRKCE, PRMT5, PSMB8, PTGES, PTGES2, SCN5A, SCN9A, SIGMAR1, SLC5A2, Slc6…
β-eudesmol	CC(C)(O)[C@@H]1CC[C@@]2(C)CCCC(=C)[C@@H]2C1	ZR, ZRR	AAK1, ACACA, ACAT, ADAM17, ADAMTS4, ADAMTS5, ADRB3, AGTR1, ALOX5AP, APP, BRD2, C5AR1, CA12, CA14, CA7, CA9, CALCRL, Cckbr, CCR1, CCR2, CCR3, CCR5, CD38, CETP, CHRNA7, Cnr1, Cnr2, CTSK, CTSS, CYP11B2, CYSLTR1, DGAT1, DHFR, DPP4, DYR, EDNRA, EGLN1, EGLN2, ESR2, EZH2, FASN, FDPS, GCK, GHSR, GPR119, GPR88, GRB2, Grm1, HDAC1, HDAC10, HDAC11, HDAC2, HDAC3, HDAC4, HDAC5, HDAC7, HDAC9, Hmgcr, Hrh3, HSD11…
γ-dodecalactone	CCCCCCCCC1CCC(=O)O1	GRR	AGTR1, CA12, CA9, CES1, CETP, CMA1, Cnr1, CYP11B1, DGAT1, FDPS, GPR88, HDAC5, Hrh3, HSD11B1, KCNH2, Mc4r, METAP2, MTNR1B, NET, OXTR, PDE10A, PRMT5, SCN5A, SCN9A, Sigmar1, SLC5A2, Slc6a2, Taar1, TNKS
γ-eudesmol	CC1=C2C[C@@H](CC[C@@]2(C)CCC1)C(C)(C)O	GR, ZR	AAK1, ACAT, ache, ADA, ADAMTS4, ADAMTS5, AGTR1, Agtr2, AKR1B1, ALOX5AP, APP, BACE1, BIRC2, BRD2, BRD3, BTK, C5AR1, CA12, CA14, CA6, CA7, CA9, CALCRL, CBLB, Cckbr, CCR1, CCR2, CD38, CES1, CETP, CHRNA7, CMA1, Cnr1, Cnr2, CTSK, CTSS, CYP11B2, CYSLTR1, DHFR, DPP4, DRTS, DYR, EDNRA, EGLN1, ENPP2, EPHX2, ERN1, EZH2, FAAH, FASN, FDPS, FKBP1A, folA, GPM3, GPR119, Grm1, HDAC1, HDAC10, HDAC11, HDAC2, HDAC3…
γ-hexalactone	CCC1CCC(=O)O1	GR, GRR, ZF	CETP, CMA1, CTSS, DGAT1, FDPS, GPR88, HSD11B1, MTNR1B, OXTR, PDE10A, PTGES2, SCN5A, SCN9A, Sigmar1, SLC5A2, Slc6a2, Taar1, TNKS
γ-nonalactone	CCCCCC1CCC(=O)O1	GRR	AGTR1, CES1, CETP, CMA1, CYP11B1, DGAT1, FDPS, GPR88, HDAC5, Hrh3, HSD11B1, KCNH2, MTNR1B, NA, OXTR, Pde10a, SCN5A, SCN9A, Sigmar1, SLC5A2, Slc6a2, Taar1
δ-cadinol	CC(C)[C@@H]1CC[C@@](C)(O)[C@H]2CCC(C)=C[C@@H]12	ZR, ZRR	CMA1, Cnr1, DGAT1, HSD11B1, MME, OXTR, Pde10a, SCN9A, TNKS, TNKS2
τ-cadinol	CC(C)[C@@H]1CC[C@@](C)(O)[C@H]2CCC(C)=C[C@H]12	GR, ZR	CMA1, Cnr1, DGAT1, HSD11B1, MME, OXTR, Pde10a, SCN9A, TNKS, TNKS2

## Sheet: Target list
Target protein list without duplicates (Ordered by alphabet)
1	AAK1
2	ABCB1
3	ABCC1
4	ACACA
5	ACACB
6	ACAT
7	ACE
8	ache
9	ADA
10	ADAM17
11	ADAMTS4
12	ADAMTS5
13	ADK
14	ADORA1
15	ADRA1A
16	Adra1b
17	ADRA1D
18	ADRA2B
19	ADRB1
20	Adrb2
21	ADRB3
22	AGTR1
23	AGTR2
24	AHR
25	Akr1b1
26	AKR1C3
27	Alox5
28	ALOX5AP
29	APP
30	AR
31	AVPR1A
32	BACE1
33	BACE2
34	BCHE
35	BCL2L1
36	BDKRB1
37	BIRC2
38	BRD2
39	BRD3
40	BRD4
41	BRS3
42	BTK
43	C5AR1
44	CA12
45	CA14
46	CA2
47	CA4
48	CA5A
49	CA5B
50	CA6
51	CA7
52	CA9
53	CALCRL
54	CAPN1
55	CASP3
56	CASR
57	CBLB
58	CCKAR
59	Cckbr
60	CCR1
61	CCR2
62	CCR3
63	CCR4
64	CCR5
65	CCR9
66	CD38
67	CDC7
68	CDK8
69	CES1
70	CES2
71	CETP
72	CFD
73	CHRM2
74	Chrm3
75	CHRM4
76	CHRNA7
77	CMA1
78	Cnr1
79	Cnr2
80	CRHR1
81	CTSA
82	CTSB
83	CTSD
84	CTSK
85	CTSL
86	CTSS
87	CXCR2
88	CYP11B1
89	CYP11B2
90	CYP19A1
91	CYP1A1
92	CYP51
93	CYSLTR1
94	DGAT1
95	DHFR
96	dhod
97	DPP4
98	DPP8
99	DPP9
100	Drd1
101	DRD2
102	DRD3
103	DRD4
104	DRD5
105	DRTS
106	DYR
107	EDNRA
108	EGLN1
109	EGLN2
110	ELANE
111	ENPP2
112	EPHX1
113	EPHX2
114	ERN1
115	ESR1
116	ESR2
117	EZH2
118	F10
119	F11
120	F2
121	F2R
122	F2RL3
123	Faah
124	FABP4
125	FAP
126	FASN
127	Fdft1
128	FDPS
129	FKBP1A
130	folA
131	GBA1
132	GCK
133	GHSR
134	GLS
135	GNRHR
136	GPM3
137	Gpr119
138	GPR84
139	GPR88
140	GRB2
141	Grm1
142	GRM2
143	Grm5
144	Hcrtr1
145	HDAC1
146	HDAC10
147	HDAC11
148	HDAC2
149	HDAC3
150	HDAC4
151	HDAC5
152	HDAC6
153	HDAC7
154	HDAC8
155	HDAC9
156	Hmgcr
157	HPGDS
158	HPSE
159	HRH1
160	HRH2
161	Hrh3
162	HSD11B1
163	HSD17B2
164	HSP90AA1
165	HSP90AB1
166	HSP90B1
167	Htr1a
168	Htr2a
169	Htr2c
170	HTR4
171	HTR5A
172	HTR6
173	Htr7
174	IDH1
175	IDO1
176	IKBKB
177	IMPDH2
178	inhA
179	IRAK4
180	ITK
181	JAK1
182	KCNH2
183	KDM1A
184	KEAP1
185	KIF11
186	KLKB1
187	KRAS
188	LATS1
189	LDHA
190	LPAR1
191	LRRK2
192	LTA4H
193	LTB4R
194	Maoa
195	MAOB
196	MAP3K12
197	MAP3K14
198	Mapk1
199	Mapk14
200	Mc4r
201	MDM2
202	MDM4
203	METAP2
204	MGLL
205	MKNK2
206	MME
207	MMP1
208	MMP12
209	MMP13
210	MMP7
211	MMP8
212	MTNR1A
213	MTNR1B
214	MYC
215	NA
216	NAMPT
217	NET
218	NOD2
219	NOS2
220	NOTUM
221	NPY5R
222	NQO2
223	NR3C1
224	Oprd1
225	OPRK1
226	OPRL1
227	OPRM1
228	OXTR
229	P2RY1
230	P2RY14
231	P4HB
232	PARP1
233	PARP2
234	Pde10a
235	PDE2A
236	PDE3A
237	PDE4A
238	PDE4B
239	PDE4D
240	PDE7A
241	PGR
242	PIK3CA
243	PIK3CB
244	PIK3CD
245	PIK3CG
246	PIM1
247	PIM2
248	PIM3
249	PIN1
250	PKLR
251	PLA2G4A
252	PLAU
253	PMII
254	pol
255	POLG
256	PPO2
257	PRKCB
258	PRKCD
259	PRKCE
260	PRKCH
261	PRKCQ
262	PRMT5
263	protease
264	PRSS1
265	PSMB5
266	PSMB8
267	PTGDR
268	PTGER2
269	PTGER3
270	PTGES
271	PTGES2
272	PTGIR
273	PTGS2
274	PYGL
275	QPCT
276	RARB
277	RARG
278	REN
279	rep
280	RET
281	rhodesain
282	ROS1
283	RXRA
284	S1PR1
285	SCN5A
286	SCN9A
287	Sigmar1
288	SLC40A1
289	SLC5A1
290	SLC5A2
291	Slc6a2
292	Slc6a3
293	Slc6a4
294	SLC6A9
295	SLC9A1
296	SMO
297	SNCA
298	Soat1
299	SPHK1
300	SPR
301	SSTR2
302	SSTR3
303	SSTR5
304	STING1
305	STS
306	SYK
307	Taar1
308	TACR1
309	TACR3
310	TBXAS1
311	TDO2
312	TFPI
313	TLR7
314	TLR8
315	TLR9
316	TNF
317	TNIK
318	TNKS
319	TNKS2
320	TOP1
321	TYK2
322	TYMS
323	USP7
324	UTS2R
325	VDR
326	WDR5
327	XDH
328	XIAP
