# Supplementary material for: Integrative In Silico and In Vivo Analysis of Banhasasim-Tang for Irritable Bowel Syndrome: Mechanistic Insights into Inflammation-Related Pathways
Source: Pharmaceuticals (Basel). 2025 Jul 27;18(8):1123. doi: 10.3390/ph18081123 (PMC12389248; doi:10.3390/ph18081123)
Supplement: Supplementary file 1 [file pharmaceuticals-18-01123-s001.zip › Supplementary Table S2 Additional molecular docking simulation results for active compounds of BHSST against TNF, PIK3CD, and PRKCD.xlsx]

## Sheet: Sheet4
medicine	active compound name	PubChem ID	target protein	PDB ID	Autodock vina grid setting							The binding affinity (kcal/mol)
					center_x	center_y	center_z	size_x	size_y	size_z	spacing (angstrom)
ZR, ZRR	eudesm-4(14)-en-11-ol	91457	TNF	5MU8	34.94	20.049	16.277	126	126	126	0.531	-6.8212
ZR, ZRR	β-eudesmol	91457	TNF	5MU8	34.94	20.049	16.277	126	126	126	0.531	-6.81
ZR, ZRR	zingiberenol	13213649	TNF	5MU8	34.94	20.049	16.277	126	126	126	0.531	-6.7198
ZR, ZRR	epi-zingiberenol	13213649	TNF	5MU8	34.94	20.049	16.277	126	126	126	0.531	-6.4645
ZR, ZRR	elemol	92138	TNF	5MU8	34.94	20.049	16.277	126	126	126	0.531	-6.1853
ZRR	(3R,6R,7S)-1,10-bisaboladien-3-ol	71813358	TNF	5MU8	34.94	20.049	16.277	126	126	126	0.531	-6.1329
ZRR	(3S,6R,7S)-1,10-bisaboladien-3-ol	71813357	TNF	5MU8	34.94	20.049	16.277	126	126	126	0.531	-6.0386
ZRR	(E)-sesquisabinene hydrate	6428444	TNF	5MU8	34.94	20.049	16.277	126	126	126	0.531	-6.0135
ZRR	(Z)-sesquisabinene hydrate	6428435	TNF	5MU8	34.94	20.049	16.277	126	126	126	0.531	-5.9614
ZR	trans-linalool oxide	6432254	TNF	5MU8	34.94	20.049	16.277	126	126	126	0.531	-5.8598
ZR, ZRR	linaloloxide	22310	TNF	5MU8	34.94	20.049	16.277	126	126	126	0.531	-5.8407
ZR	cis-linalool oxide	6428573	TNF	5MU8	34.94	20.049	16.277	126	126	126	0.531	-5.4933
GRR	kanzonol T	101999902	PIK3CD	6PYR	20.977	9.871	17.34	126	126	126	0.85	-8.6546
GR	2,2,7,9-tetramethyl-3-oxatricyclo[6.3.1.0(4,9)]dodecane	536617	PIK3CD	6PYR	20.977	9.871	17.34	126	126	126	0.85	-8.0782
GRR	hirtellanine I	162935835	PIK3CD	6PYR	20.977	9.871	17.34	126	126	126	0.85	-8.0433
CR	corydaline	101301	PIK3CD	6PYR	20.977	9.871	17.34	126	126	126	0.85	-7.8973
GRR	dehydroglyasperin C	480775	PIK3CD	6PYR	20.977	9.871	17.34	126	126	126	0.85	-7.7804
ZR, ZRR	eudesm-4(14)-en-11-ol	91457	PIK3CD	6PYR	20.977	9.871	17.34	126	126	126	0.85	-7.7655
ZR, ZRR	β-eudesmol	91457	PIK3CD	6PYR	20.977	9.871	17.34	126	126	126	0.85	-7.7345
GRR	dehydroglyasperin D	10109594	PIK3CD	6PYR	20.977	9.871	17.34	126	126	126	0.85	-7.6699
CR	hydrastine	197835	PIK3CD	6PYR	20.977	9.871	17.34	126	126	126	0.85	-7.5591
ZR, ZRR	10-epi-γ-eudesmol	6430754	PIK3CD	6PYR	20.977	9.871	17.34	126	126	126	0.85	-7.3891
ZR, ZRR	guaiol	21118236	PIK3CD	6PYR	20.977	9.871	17.34	126	126	126	0.85	-7.2742
ZRR	germacrene D-4-ol	5352847	PIK3CD	6PYR	20.977	9.871	17.34	126	126	126	0.85	-7.19
GR	3-acetyl-1-(3,4-dimethoxyphenyl)-5-ethyl-4,5-dihydro-7,8-dimethoxy-4-methylene-3H-2,3-benzodiazepine	13161853	PIK3CD	6PYR	20.977	9.871	17.34	126	126	126	0.85	-7.1238
ZR, ZRR	α-eudesmol	92762	PIK3CD	6PYR	20.977	9.871	17.34	126	126	126	0.85	-7.0842
GR, ZR	selinenol	6432005	PIK3CD	6PYR	20.977	9.871	17.34	126	126	126	0.85	-6.999
GR, ZR	γ-eudesmol	6432005	PIK3CD	6PYR	20.977	9.871	17.34	126	126	126	0.85	-6.9602
ZRR	(E)-sesquisabinene hydrate	6428444	PIK3CD	6PYR	20.977	9.871	17.34	126	126	126	0.85	-6.9071
ZR, ZRR	elemol	92138	PIK3CD	6PYR	20.977	9.871	17.34	126	126	126	0.85	-6.8577
ZR, ZRR	zingiberenol	13213649	PIK3CD	6PYR	20.977	9.871	17.34	126	126	126	0.85	-6.5509
ZRR	(Z)-sesquisabinene hydrate	6428435	PIK3CD	6PYR	20.977	9.871	17.34	126	126	126	0.85	-6.5273
ZRR	(3S,6R,7S)-1,10-bisaboladien-3-ol	71813357	PIK3CD	6PYR	20.977	9.871	17.34	126	126	126	0.85	-6.5059
ZR, ZRR	epi-zingiberenol	13213649	PIK3CD	6PYR	20.977	9.871	17.34	126	126	126	0.85	-6.3456
ZRR	(3R,6R,7S)-1,10-bisaboladien-3-ol	71813358	PIK3CD	6PYR	20.977	9.871	17.34	126	126	126	0.85	-6.307
ZR	6-(4'-hydroxy-3'-methoxyphenyl)-2-nonyl-2-hydroxytetrahydropyran	86067858	PIK3CD	6PYR	20.977	9.871	17.34	126	126	126	0.85	-6.291
ZRR	dihydrocarveyl acetate	30248	PIK3CD	6PYR	20.977	9.871	17.34	126	126	126	0.85	-6.2594
GR	8(E)-decene-4,6-diyne-1-O-β-D-glucopyranoside	70695725	PIK3CD	6PYR	20.977	9.871	17.34	126	126	126	0.85	-6.166
ZR	cis-4-isopropyl-1-methyl-2-cyclohexen-1-ol	122485	PIK3CD	6PYR	20.977	9.871	17.34	126	126	126	0.85	-6.1564
ZR	cis-linalool oxide	6428573	PIK3CD	6PYR	20.977	9.871	17.34	126	126	126	0.85	-6.0752
ZR, ZRR	linaloloxide	22310	PIK3CD	6PYR	20.977	9.871	17.34	126	126	126	0.85	-6.047
ZR	trans-linalool oxide acetate	6427501	PIK3CD	6PYR	20.977	9.871	17.34	126	126	126	0.85	-6.0313
ZR	trans-linalool oxide	6432254	PIK3CD	6PYR	20.977	9.871	17.34	126	126	126	0.85	-6.0286
ZR, ZRR	trans-4-isopropyl-1-methyl-2-cyclohexen-1-ol	122484	PIK3CD	6PYR	20.977	9.871	17.34	126	126	126	0.85	-5.9266
ZR, ZRR	p-menth-2-en-1-ol	122484	PIK3CD	6PYR	20.977	9.871	17.34	126	126	126	0.85	-5.892
ZR	(Z)-sabinene hydrate	11744854	PIK3CD	6PYR	20.977	9.871	17.34	126	126	126	0.85	-5.8413
ZR, ZRR	elemol	92138	PRKCD	1YRK	26.838	31.315	29.472	126	126	126	0.375	-5.8467
ZR	trans-linalool oxide	6432254	PRKCD	1YRK	26.838	31.315	29.472	126	126	126	0.375	-4.2277
ZR, ZRR	linaloloxide	22310	PRKCD	1YRK	26.838	31.315	29.472	126	126	126	0.375	-4.1425
ZR	cis-linalool oxide	6428573	PRKCD	1YRK	26.838	31.315	29.472	126	126	126	0.375	-4.1392
